# Supplementary material for: Intestinal fibrosis in aganglionic segment of Hirschsprung's disease revealed by single‐cell RNA sequencing
Source: Clin Transl Med. 2023 Feb 3;13(2):e1193. doi: 10.1002/ctm2.1193 (PMC9898741; doi:10.1002/ctm2.1193)
Supplement: Supplementary file 6 — Supporting Information [file CTM2-13-e1193-s002.xlsx]

## Sheet: scRNA_HSCR
Supplementary Table 1. The detailed information of HSCR subjects in scRNA-seq
Subject.name	Diagnosis	Classification of Chinese Guideline	Classification of UpToDate	Segment	Age	Sex	Sample_title	GSA_Sample_name	Sample Region	Sample Position（Centre Biopsy Point）
Subject_1	Hirschsprung disease	Long	Long	Normal	11M3D	Female	Normal 1	HS003Z	Colon	40 cm proximal to the anus
Subject_1	Hirschsprung disease	Long	Long	Aganglionic	11M3D	Female	Aganglionic 1	HS003X	Colon	10 cm proximal to the anus
Subject_2	Hirschsprung disease	Short	Short	Normal	3M10D	Male	Normal 2	HD98Z	Colon	20 cm proximal to the anus
Subject_2	Hirschsprung disease	Short	Short	Aganglionic	3M10D	Male	Aganglionic 2	HD98X	Rectum	8 cm proximal to the anus
Subject_3	Hirschsprung disease	Short	Short	Normal	8M21D	Male	Normal 3	HD100Z	Colon	35 cm proximal to the anus
Subject_3	Hirschsprung disease	Short	Short	Aganglionic	8M21D	Male	Aganglionic 3	HD100X	Rectum	10 cm proximal to the anus
Subject_4	Hirschsprung disease	Common	Short	Normal	16M13D	Male	Normal 4	HD101Z	Colon	Proximal sigmoid colon(the exact length of the ganglionic bowel of this subject was not measured during surgery)
Subject_4	Hirschsprung disease	Common	Short	Aganglionic	16M13D	Male	Aganglionic 4	HD101X	Rectum	5 cm proximal to the anus
Subject_6	Hirschsprung disease	Total	Total	Aganglionic	6M4D	Female	Aganglionic 5	HS004X	Ileum	5 cm distal to enterostomy stoma
Subject_7	Hirschsprung disease	Total	Total	Aganglionic	14M17D	Male	Aganglionic 6	HS005X	Ileum	10 cm proximal to cecum
Subject_5	Hirschsprung disease	Total	Total	Normal	3M4D	Male	Normal 5	HD126Z-huimo	Ileum	25 cm proximal to cecum
Subject_5	Hirschsprung disease	Total	Total	Aganglionic	3M4D	Male	Aganglionic 7	HS126X-hui	Ileum	5 cm proximal to cecum
Subject_5	Hirschsprung disease	Total	Total	Aganglionic	3M4D	Male	Aganglionic 8	HD126X-zhi	Rectum	5 cm proximal to the anus

## Sheet: scRNA_Healthy control
Supplementary Table 1. The detailed information of healthy donors in scRNA-seq
Donor.name	Diagnosis	Age	Sex	Region	Sample_title
A32 (411C)	Healthy adult	25-30	Male	Sigmoid	A32-SCL
A32 (411C)	Healthy adult	25-30	Male	Transverse colon	A32-TCL
A32 (411C)	Healthy adult	25-30	Male	Caecum	A32-CAE
A34 (417C)	Healthy adult	65-70	Male	Caecum	A34-CAE
A34 (417C)	Healthy adult	65-70	Male	Ascending colon	A34-ACL
A34 (417C)	Healthy adult	65-70	Male	Transverse colon	A34-TCL
A34 (417C)	Healthy adult	65-70	Male	Descending colon	A34-DCL
A34 (417C)	Healthy adult	65-70	Male	Sigmoid	A34-SCL
A34 (417C)	Healthy adult	65-70	Male	Rectum	A34-REC
A39 (440C)	Healthy adult	45-50	Male	Ascending colon	A39-ACL
A39 (440C)	Healthy adult	45-50	Male	Descending colon	A39-DCL
A39 (440C)	Healthy adult	45-50	Male	Transverse colon	A39-TCL
A39 (440C)	Healthy adult	45-50	Male	Caecum	A39-CAE
A39 (440C)	Healthy adult	45-50	Male	Sigmoid	A39-SCL
A38 (432C)	Healthy adult	60-65	Female	Caecum	A38-CAE
A38 (432C)	Healthy adult	60-65	Female	Ascending colon	A38-ACL
A38 (432C)	Healthy adult	60-65	Female	Descending colon	A38-DCL
A38 (432C)	Healthy adult	60-65	Female	Transverse colon	A38-TCL
A38 (432C)	Healthy adult	60-65	Female	Sigmoid	A38-SCL
A38 (432C)	Healthy adult	60-65	Female	Rectum	A38-REC
A26 (386C)	Healthy adult	70-75	Female	Sigmoid	A26-SCL
A26 (386C)	Healthy adult	70-75	Female	Caecum	A26-CAE
A26 (386C)	Healthy adult	70-75	Female	Transverse colon	A26-TCL
A33 (414C)	Healthy adult	50-55	Male	Ascending colon	A33-ACL
A33 (414C)	Healthy adult	50-55	Male	Transverse colon	A33-TCL
A33 (414C)	Healthy adult	50-55	Male	Sigmoid	A33-SCL
A33 (414C)	Healthy adult	50-55	Male	Rectum	A33-REC
A33 (414C)	Healthy adult	50-55	Male	Caecum	A33-CAE
A30 (398B)	Healthy adult	20-25	Female	Sigmoid	A30-SCL

## Sheet: RT-qPCR
Supplementary Table 1. The detailed information of healthy donors in RT-qPCR
Subject.ID	Diagnosis	Segment	Sex	Age	Classification of Chinese Guideline	Classification of UpToDate	Sample Region	Sample Position（Centre Biopsy Point）
HD136	Hirschsprung disease	Normal	Female	8M15D	Common	Short	Colon	20 cm proximal to the anus
HD136	Hirschsprung disease	Transition	Female	8M15D	Common	Short	Colon	9 cm proximal to the anus
HD136	Hirschsprung disease	Aganglionic	Female	8M15D	Common	Short	Rectum	5 cm proximal to the anus
HD137	Hirschsprung disease	Normal	Female	1M15D	Common	Short	Colon	25 cm proximal to the anus
HD137	Hirschsprung disease	Transition	Female	1M15D	Common	Short	Colon	11 cm proximal to the anus
HD137	Hirschsprung disease	Aganglionic	Female	1M15D	Common	Short	Rectum	5 cm proximal to the anus
HD146	Hirschsprung disease	Normal	Male	3M18D	Common	Short	Colon	25 cm proximal to the anus
HD146	Hirschsprung disease	Transition	Male	3M18D	Common	Short	Colon	13 cm proximal to the anus
HD146	Hirschsprung disease	Aganglionic	Male	3M18D	Common	Short	Rectum	4 cm proximal to the anus
HD148	Hirschsprung disease	Normal	Male	3Y2M	Short	Short	Colon	23 cm proximal to the anus
HD148	Hirschsprung disease	Transition	Male	3Y2M	Short	Short	Colon	10 cm proximal to the anus
HD148	Hirschsprung disease	Aganglionic	Male	3Y2M	Short	Short	Rectum	4 cm proximal to the anus
HD149	Hirschsprung disease	Normal	Male	9M27D	Short	Short	Colon	18 cm proximal to the anus
HD149	Hirschsprung disease	Transition	Male	9M27D	Short	Short	Colon	10 cm proximal to the anus
HD149	Hirschsprung disease	Aganglionic	Male	9M27D	Short	Short	Rectum	5 cm proximal to the anus
HD153	Hirschsprung disease	Normal	Male	6M23D	Long	Long	Colon	2 cm distal to cecum
HD153	Hirschsprung disease	Transition	Male	6M23D	Long	Long	Colon	13 cm distal to cecum
HD153	Hirschsprung disease	Aganglionic	Male	6M23D	Long	Long	Colon	10 cm proximal to the anus
HD115	Hirschsprung disease	Normal	Male	8M9D	Total	Total	Ileum	1 cm proximal to enterostomy stoma
HD115	Hirschsprung disease	Transition	Male	8M9D	Total	Total	Ileum	5 cm distal to enterostomy stoma
HD115	Hirschsprung disease	Aganglionic	Male	8M9D	Total	Total	Ileum	20 cm distal to enterostomy stoma
HD97	Hirschsprung disease	Normal	Male	3M4D	Total	Total	Ileum	1 cm proximal to enterostomy stoma
HD97	Hirschsprung disease	Transition	Male	3M4D	Total	Total	Ileum	4 cm distal to enterostomy stoma
HD97	Hirschsprung disease	Aganglionic	Male	3M4D	Total	Total	Ileum	14 cm distal to enterostomy stoma
HD128	Hirschsprung disease	Normal	Male	4M	Total	Total	Ileum	1 cm proximal to enterostomy stoma
HD128	Hirschsprung disease	Transition	Male	4M	Total	Total	Ileum	1 cm distal to enterostomy stoma
HD128	Hirschsprung disease	Aganglionic	Male	4M	Total	Total	Ileum	5 cm distal to enterostomy stoma
HD134	Hirschsprung disease	Normal	Female	2M16D	Long	Long	Colon	25 cm proximal to the anus
HD134	Hirschsprung disease	Transition	Female	2M16D	Long	Long	Colon	16 cm proximal to the anus
HD134	Hirschsprung disease	Aganglionic	Female	2M16D	Long	Long	Colon	10 cm proximal to the anus
HD138	Hirschsprung disease	Normal	Female	5M15D	Long	Long	Colon	25 cm proximal to the anus
HD138	Hirschsprung disease	Transition	Female	5M15D	Long	Long	Colon	14 cm proximal to the anus
HD138	Hirschsprung disease	Aganglionic	Female	5M15D	Long	Long	Colon	10 cm proximal to the anus
HD140	Hirschsprung disease	Normal	Male	2M27D	Common	Short	Colon	30 cm proximal to the anus
HD140	Hirschsprung disease	Transition	Male	2M27D	Common	Short	Colon	8 cm proximal to the anus
HD140	Hirschsprung disease	Aganglionic	Male	2M27D	Common	Short	Rectum	5 cm proximal to the anus
HD141	Hirschsprung disease	Normal	Male	3M29D	Common	Short	Colon	23 cm proximal to the anus
HD141	Hirschsprung disease	Transition	Male	3M29D	Common	Short	Colon	9 cm proximal to the anus
HD141	Hirschsprung disease	Aganglionic	Male	3M29D	Common	Short	Rectum	4 cm proximal to the anus
HD147	Hirschsprung disease	Normal	Male	5M29D	Short	Short	Colon	20 cm proximal to the anus
HD147	Hirschsprung disease	Transition	Male	5M29D	Short	Short	Colon	8 cm proximal to the anus
HD147	Hirschsprung disease	Aganglionic	Male	5M29D	Short	Short	Rectum	3 cm proximal to the dentate line
HD150	Hirschsprung disease	Normal	Male	2M12D	Short	Short	Colon	25 cm proximal to the anus
HD150	Hirschsprung disease	Transition	Male	2M12D	Short	Short	Colon	10 cm proximal to the anus
HD150	Hirschsprung disease	Aganglionic	Male	2M12D	Short	Short	Rectum	5 cm proximal to the anus
HD151	Hirschsprung disease	Normal	Male	3M13D	Short	Short	Colon	25 cm proximal to the anus
HD151	Hirschsprung disease	Transition	Male	3M13D	Short	Short	Colon	7 cm proximal to the anus
HD151	Hirschsprung disease	Aganglionic	Male	3M13D	Short	Short	Rectum	2 cm proximal to the dentate line
HD108	Hirschsprung disease	Normal	Male	4M1D	Short	Short	Colon	20 cm proximal to the anus
HD108	Hirschsprung disease	Transition	Male	4M1D	Short	Short	Colon	9 cm proximal to the anus
HD108	Hirschsprung disease	Aganglionic	Male	4M1D	Short	Short	Rectum	5 cm proximal to the anus
HD109	Hirschsprung disease	Normal	Male	3M27D	Short	Short	Colon	30 cm proximal to the anus
HD109	Hirschsprung disease	Transition	Male	3M27D	Short	Short	Colon	11 cm proximal to the anus
HD109	Hirschsprung disease	Aganglionic	Male	3M27D	Short	Short	Rectum	5 cm proximal to the anus
HD110	Hirschsprung disease	Normal	Male	3M1D	Short	Short	Colon	30 cm proximal to the anus
HD110	Hirschsprung disease	Transition	Male	3M1D	Short	Short	Colon	11 cm proximal to the anus
HD110	Hirschsprung disease	Aganglionic	Male	3M1D	Short	Short	Rectum	5 cm proximal to the anus
HD111	Hirschsprung disease	Normal	Male	2M3D	Common	Short	Colon	38 cm proximal to the anus
HD111	Hirschsprung disease	Transition	Male	2M3D	Common	Short	Colon	19 cm proximal to the anus
HD111	Hirschsprung disease	Aganglionic	Male	2M3D	Common	Short	Rectum	15 cm proximal to the anus
HD112	Hirschsprung disease	Normal	Male	3M11D	Common	Short	Colon	30 cm proximal to the anus
HD112	Hirschsprung disease	Transition	Male	3M11D	Common	Short	Colon	15 cm proximal to the anus
HD112	Hirschsprung disease	Aganglionic	Male	3M11D	Common	Short	Rectum	5 cm proximal to the anus
HD113	Hirschsprung disease	Normal	Male	3M22D	Short	Short	Colon	20 cm proximal to the anus
HD113	Hirschsprung disease	Transition	Male	3M22D	Short	Short	Colon	10 cm proximal to the anus
HD113	Hirschsprung disease	Aganglionic	Male	3M22D	Short	Short	Rectum	5 cm proximal to the anus
HD118	Hirschsprung disease	Normal	Male	5M8D	Common	Short	Colon	30 cm proximal to the anus
HD118	Hirschsprung disease	Transition	Male	5M8D	Common	Short	Colon	9 cm proximal to the anus
HD118	Hirschsprung disease	Aganglionic	Male	5M8D	Common	Short	Rectum	5 cm proximal to the anus
HD119	Hirschsprung disease	Normal	Male	2M28D	Common	Short	Colon	30 cm proximal to the anus
HD119	Hirschsprung disease	Transition	Male	2M28D	Common	Short	Colon	11 cm proximal to the anus
HD119	Hirschsprung disease	Aganglionic	Male	2M28D	Common	Short	Rectum	5 cm proximal to the anus
HD124	Hirschsprung disease	Normal	Male	3M4D	Common	Short	Colon	25 cm proximal to the anus
HD124	Hirschsprung disease	Transition	Male	3M4D	Common	Short	Colon	8 cm proximal to the anus
HD124	Hirschsprung disease	Aganglionic	Male	3M4D	Common	Short	Rectum	5 cm proximal to the anus
