# Supplementary material for: Intestinal fibrosis in aganglionic segment of Hirschsprung's disease revealed by single‐cell RNA sequencing
Source: Clin Transl Med. 2023 Feb 3;13(2):e1193. doi: 10.1002/ctm2.1193 (PMC9898741; doi:10.1002/ctm2.1193)
Supplement: Supplementary file 7 — Supporting Information [file CTM2-13-e1193-s009.xlsx]

## Sheet: Sheet1
Supplementary Table 2. The cell markers used in scRNA-seq
Compartment	Stage 1	Marker genes	Stage 2	Marker genes
Stromal	Fibroblast	DCN,THY1,COL6A1	Fibroblast Cycling	CENPF,MKI67
			Fibroblast S1	ADAMDEC1
			Fibroblast S2	SOX6,F3
			Fibroblast S3	C7,OGN
	Myofibroblast	MYH11,ACTG2,ACTA2,DES(-)	Myofibroblast	HHIP,DES(-),MYH11,ACTG2,ACTA2
	SmoothMuscle	DES,MYH11,ACTA2,ACTG2	SmoothMuscle	DES,MYH11,ACTG2,ACTA2
	Pericyte	RGS5	Pericyte Immature	NDUFA4L2
			Pericyte Contractile	RERGL
			Pericyte Angiogenic	PRRX1
	Endothelium	CDH5,PECAM1	Arterial ECs	EFNB2,HEY1
			Venous ECs	MADCAM1,APLNR
			Lymphatic ECs	LYVE1,RELN
Glia	Glia	S100B,PLP1	Submucosal Glia,	SOCS3,ZFP36
			Differentiating Glia	THY1,APOE
			Intraganglionic Glia	SPRY1,SOX6
			Other Glia	S100B,MPZ
Epithelium (EPCAM , FABP1 )	Absorptive cell	FABP1	——
	Sectretory cell	MUC2,SPINK4
	Stem	RGMB,LGR5
	Tuft	TRPM5
Immune (PTPRC)	B cell	MS4A1
	Plasma cell	MZB1
	T cell	CD3D
	Myeloid	C1QA,C1QB
	Mast	TPSAB1,CPA3
