# Supplementary material for: Intestinal fibrosis in aganglionic segment of Hirschsprung's disease revealed by single‐cell RNA sequencing
Source: Clin Transl Med. 2023 Feb 3;13(2):e1193. doi: 10.1002/ctm2.1193 (PMC9898741; doi:10.1002/ctm2.1193)
Supplement: Supplementary file 8 — Supporting Information [file CTM2-13-e1193-s006.xlsx]

## Sheet: Sheet1
Supplementary Table 3. The detailed information of all primers used in RT-qPCR
Gene Symbol	PrimerBank ID	Primer Type	Primer Name	Sequence（5' to 3'）
MFAP5	46359073c1	Forward Primer	MFAP5-F1	GGGTCAATAGTCAACGAGGAGA
		Reverse Primer	MFAP5-R1	CTGTAGCGGGATCATTCACCA
THBS4	291167798c1	Forward Primer	THBS4-F1	TGCTGCCAGTCCTGACAGA
		Reverse Primer	THBS4-R1	GTTTAAGCGTCCCATCACAGTA
ANXA1	4502100c1	Forward Primer	ANXA1-F1	GCGGTGAGCCCCTATCCTA
		Reverse Primer	ANXA1-R1	TGATGGTTGCTTCATCCACAC
POSTN	209863010c1	Forward Primer	POSTN-F1	CTCATAGTCGTATCAGGGGTCG
		Reverse Primer	POSTN-R1	ACACAGTCGTTTTCTGTCCAC
NR2F1	53749664c1	Forward Primer	NR2F1-F1	ATCGTGCTGTTCACGTCAGAC
		Reverse Primer	NR2F1-R1	TGGCTCCTCACGTACTCCTC
HSPA1B	4885431a1	Forward Primer	HSPA1B-F1	TTTGAGGGCATCGACTTCTACA
		Reverse Primer	HSPA1B-R1	CCAGGACCAGGTCGTGAATC
DNAJB1	5453689c1	Forward Primer	DNAJB1-F1	AAGGCATGGACATTGATGACC
		Reverse Primer	DNAJB1-R1	GGCCAAAGTTCACGTTGGT
ZEB2	284413745c1	Forward Primer	ZEB2-F1	CAAGAGGCGCAAACAAGCC
		Reverse Primer	ZEB2-R1	GGTTGGCAATACCGTCATCC
