# Supplementary material for: Intestinal fibrosis in aganglionic segment of Hirschsprung's disease revealed by single‐cell RNA sequencing
Source: Clin Transl Med. 2023 Feb 3;13(2):e1193. doi: 10.1002/ctm2.1193 (PMC9898741; doi:10.1002/ctm2.1193)
Supplement: Supplementary file 9 — Supporting Information [file CTM2-13-e1193-s001.xlsx]

## Sheet: Top50_DEG_All_CellTypes
Supplementary Table 4. The differential expression genes of all cell types
p_val	avg_log2FC	pct.1	pct.2	p_val_adj	cluster	gene
0	3.60354	0.98	0.144	0	B cell	HLA-DRA
0	3.09218	0.993	0.349	0	B cell	CD74
0	2.969	0.933	0.146	0	B cell	HLA-DRB1
0	2.57852	0.947	0.158	0	B cell	CD37
0	2.38019	0.908	0.081	0	B cell	HLA-DPB1
0	2.34411	0.876	0.043	0	B cell	HLA-DQA1
0	2.34121	0.92	0.089	0	B cell	HLA-DPA1
0	2.23605	0.896	0.079	0	B cell	CD79A
0	2.21441	0.877	0.016	0	B cell	MS4A1
0	2.12625	0.842	0.171	0	B cell	CXCR4
0	2.12476	0.806	0.047	0	B cell	HLA-DQB1
0	1.99386	0.798	0.097	0	B cell	IGHM
0	1.97194	0.691	0.054	0	B cell	CD83
0	1.94305	0.674	0.163	0	B cell	CD69
0	1.84065	0.65	0.01	0	B cell	TCL1A
0	1.8297	0.9	0.166	0	B cell	CD52
0	1.82704	0.784	0.017	0	B cell	VPREB3
0	1.76972	0.968	0.536	0	B cell	BTG1
0	1.71896	0.727	0.033	0	B cell	CD79B
0	1.66188	0.869	0.15	0	B cell	LAPTM5
0	1.65426	0.777	0.124	0	B cell	LTB
0	1.58182	0.622	0.008	0	B cell	IGHD
0	1.51446	0.928	0.648	0	B cell	JUND
0	1.45719	0.538	0.406	0	B cell	HIST1H4C
0	1.43997	0.8	0.159	0	B cell	CORO1A
0	1.43394	0.771	0.097	0	B cell	MEF2C
0	1.42449	0.768	0.211	0	B cell	REL
0	1.37825	0.77	0.066	0	B cell	HLA-DMA
0	1.37552	0.497	0.055	0	B cell	HLA-DRB5
0	1.36734	0.646	0.012	0	B cell	BANK1
0	1.33028	0.695	0.435	0	B cell	HMGN2
0	1.32505	0.776	0.133	0	B cell	LIMD2
0	1.28808	0.468	0.229	0	B cell	HMGB2
0	1.26972	0.705	0.063	0	B cell	NCF1
0	1.22757	0.96	0.693	0	B cell	OAZ1
0	1.21703	0.836	0.444	0	B cell	EZR
0	1.21469	0.718	0.122	0	B cell	RHOH
0	1.20907	0.525	0.041	0	B cell	LY9
0	1.20568	0.906	0.512	0	B cell	ARPC3
0	1.18252	0.434	0.183	0	B cell	CREM
0	1.17699	0.996	0.925	0	B cell	FAU
0	1.16582	0.837	0.205	0	B cell	ARHGDIB
0	1.15411	0.978	0.847	0	B cell	H3F3A
0	1.1406	0.583	0.068	0	B cell	BASP1
0	1.13912	0.459	0.184	0	B cell	KLF2
0	1.09594	0.772	0.373	0	B cell	HERPUD1
0	1.08507	0.91	0.716	0	B cell	HMGB1
0	1.08391	0.678	0.169	0	B cell	CYTIP
0	1.06801	0.639	0.186	0	B cell	BIRC3
0	1.06489	0.704	0.24	0	B cell	ISG20
0	5.89546	0.992	0.21	0	Plasma cell	JCHAIN
0	5.86676	0.959	0.302	0	Plasma cell	IGHA1
0	5.26406	0.912	0.14	0	Plasma cell	IGHA2
0	5.25862	0.931	0.425	0	Plasma cell	IGKC
0	4.97989	0.494	0.029	0	Plasma cell	IGKV4-1
0	4.96801	0.438	0.022	0	Plasma cell	IGKV1-5
0	4.86694	0.502	0.037	0	Plasma cell	IGKV3-20
0	4.68012	0.746	0.22	0	Plasma cell	IGLC2
0	4.42737	0.401	0.025	0	Plasma cell	IGLV2-14
0	4.41411	0.329	0.018	0	Plasma cell	IGLV3-21
0	4.3605	0.423	0.022	0	Plasma cell	IGKV3-11
0	4.08185	0.477	0.126	0	Plasma cell	IGLC3
0	4.03701	0.336	0.016	0	Plasma cell	IGLV2-8
0	3.95282	0.374	0.016	0	Plasma cell	IGKV3-15
0	3.92978	0.377	0.013	0	Plasma cell	IGLV3-1
0	3.89097	0.288	0.019	0	Plasma cell	IGLV1-40
0	3.83515	0.312	0.018	0	Plasma cell	IGHV4-39
0	3.67764	0.278	0.019	0	Plasma cell	IGLV2-23
0	3.67428	0.253	0.01	0	Plasma cell	IGLV1-44
0	3.53096	0.302	0.012	0	Plasma cell	IGLV2-11
0	3.49914	0.36	0.018	0	Plasma cell	IGHV3-23
0	3.48208	0.284	0.009	0	Plasma cell	IGHV3-74
0	3.44267	0.293	0.007	0	Plasma cell	IGKV1-9
0	3.43784	0.249	0.01	0	Plasma cell	IGLV1-51
0	3.38461	0.315	0.012	0	Plasma cell	IGHV3-30
0	3.38271	0.194	0.01	0	Plasma cell	IGHV5-51
0	3.31755	0.221	0.011	0	Plasma cell	IGLV3-25
0	3.25883	0.204	0.008	0	Plasma cell	IGLV3-19
0	3.21171	0.251	0.009	0	Plasma cell	IGKV1-17
0	3.14529	0.304	0.012	0	Plasma cell	IGHV3-7
0	3.04432	0.276	0.011	0	Plasma cell	IGHV4-59
0	3.02264	0.218	0.009	0	Plasma cell	IGHV1-2
0	2.9904	0.18	0.01	0	Plasma cell	IGHV1-18
0	2.90515	0.23	0.007	0	Plasma cell	IGHV3-21
0	2.88164	0.201	0.006	0	Plasma cell	IGKV2-30
0	2.83949	0.185	0.008	0	Plasma cell	IGHV1-46
0	2.79366	0.165	0.004	0	Plasma cell	IGLV3-10
0	2.72238	0.21	0.005	0	Plasma cell	IGKV1-16
0	2.70248	0.179	0.007	0	Plasma cell	IGLV1-47
0	2.599	0.217	0.005	0	Plasma cell	IGKV1-27
0	2.5538	0.532	0.027	0	Plasma cell	IGLL5
0	2.49055	0.127	0.007	0	Plasma cell	IGHV5-10-1
0	2.46995	0.105	0.004	0	Plasma cell	IGLV7-46
0	2.46355	0.23	0.006	0	Plasma cell	IGKV1-6
0	2.44509	0.186	0.004	0	Plasma cell	IGKV1D-13
0	2.41607	0.174	0.004	0	Plasma cell	IGHV4-31
0	2.35126	0.213	0.008	0	Plasma cell	IGHV3-33
0	2.29921	0.383	0.176	0	Plasma cell	IGHM
0	2.26341	0.164	0.026	0	Plasma cell	IGHG1
0	2.25294	0.129	0.005	0	Plasma cell	IGHV2-5
0	2.70255	0.354	0.022	0	T cell	CCL5
0	2.38329	0.708	0.02	0	T cell	IL7R
0	2.28462	0.91	0.183	0	T cell	SRGN
0	2.23585	0.805	0.014	0	T cell	CD7
0	2.13737	0.761	0.062	0	T cell	TRBC2
0	2.05306	0.821	0.01	0	T cell	CD3D
0	2.02799	0.942	0.186	0	T cell	PTPRC
0	1.87392	0.9	0.328	0	T cell	SARAF
0	1.84828	0.213	0.007	0	T cell	GZMA
0	1.82508	0.719	0.13	0	T cell	TNFAIP3
0	1.76664	0.881	0.602	0	T cell	JUNB
0	1.72337	0.807	0.218	0	T cell	IL32
0	1.70746	0.79	0.007	0	T cell	CD3E
0	1.69956	0.682	0.164	0	T cell	DUSP2
0	1.66201	0.579	0.104	0	T cell	RGCC
0	1.62183	0.739	0.147	0	T cell	CD69
0	1.58161	0.5	0.007	0	T cell	TRBC1
0	1.54536	0.967	0.533	0	T cell	BTG1
0	1.52917	0.657	0.142	0	T cell	CREM
0	1.49209	0.876	0.193	0	T cell	ARHGDIB
0	1.46155	0.997	0.981	0	T cell	TPT1
0	1.45544	0.642	0.006	0	T cell	CD2
0	1.42233	0.998	0.992	0	T cell	B2M
0	1.37854	0.865	0.657	0	T cell	JUND
0	1.37696	0.601	0.122	0	T cell	RGS1
0	1.36757	0.997	0.974	0	T cell	TMSB4X
0	1.36733	0.687	0.055	0	T cell	HCST
0	1.36058	0.675	0.005	0	T cell	CD3G
0	1.36032	0.731	0.217	0	T cell	YPEL5
0	1.34726	0.794	0.175	0	T cell	CXCR4
0	1.33577	0.702	0.109	0	T cell	LEPROTL1
0	1.33381	0.642	0.115	0	T cell	ZNF331
0	1.33176	0.624	0.039	0	T cell	TRAC
0	1.29852	0.317	0.007	0	T cell	KLRB1
0	1.2875	0.792	0.284	0	T cell	TSC22D3
0	1.28234	0.648	0.025	0	T cell	FYB1
0	1.2707	0.943	0.664	0	T cell	PABPC1
0	1.26956	0.988	0.815	0	T cell	HLA-B
0	1.25638	0.999	0.983	0	T cell	EEF1A1
0	1.22179	0.306	0.006	0	T cell	NKG7
0	1.21047	0.861	0.387	0	T cell	PNRC1
0	1.20108	0.923	0.483	0	T cell	HLA-E
0	1.17322	0.438	0.186	0	T cell	KLF2
0	1.15468	0.853	0.526	0	T cell	ZFP36L2
0	1.15399	0.627	0.085	0	T cell	ITM2A
0	1.14323	0.68	0.445	0	T cell	DNAJB1
0	1.12857	0.746	0.153	0	T cell	CYTIP
0	1.12191	0.769	0.52	0	T cell	ZFP36
0	1.10603	0.971	0.737	0	T cell	HLA-A
0	1.09572	0.643	0.095	0	T cell	EVL
0	3.92042	0.425	0.016	0	Myeloid	S100A9
0	3.72294	0.794	0.043	0	Myeloid	LYZ
0	3.62894	0.277	0.008	0	Myeloid	S100A8
0	3.54787	0.502	0.022	0	Myeloid	CXCL8
0	2.87406	0.63	0.008	0	Myeloid	C1QA
0	2.83339	0.997	0.952	0	Myeloid	FTL
0	2.70583	0.416	0.013	0	Myeloid	IL1B
0	2.69364	0.891	0.027	0	Myeloid	TYROBP
0	2.6308	0.59	0.007	0	Myeloid	C1QB
0	2.56581	0.926	0.433	0	Myeloid	CD74
0	2.55761	0.594	0.006	0	Myeloid	C1QC
0	2.53916	0.285	0.054	0	Myeloid	G0S2
0	2.48877	0.554	0.198	0	Myeloid	SELENOP
0	2.48665	0.891	0.253	0	Myeloid	HLA-DRA
0	2.44326	0.853	0.249	0	Myeloid	HLA-DRB1
0	2.43447	0.845	0.05	0	Myeloid	AIF1
0	2.37056	0.846	0.03	0	Myeloid	FCER1G
0	2.34385	0.897	0.517	0	Myeloid	CST3
0	2.34291	0.797	0.198	0	Myeloid	HLA-DPA1
0	2.18306	0.979	0.69	0	Myeloid	SAT1
0	2.17086	0.927	0.281	0	Myeloid	SRGN
0	2.15233	0.778	0.19	0	Myeloid	HLA-DPB1
0	2.09519	0.416	0.12	0	Myeloid	RNASE1
0	1.97178	0.84	0.309	0	Myeloid	PSAP
0	1.88129	0.746	0.174	0	Myeloid	CTSB
0	1.86834	0.368	0.066	0	Myeloid	CXCL2
0	1.84202	0.715	0.24	0	Myeloid	NAMPT
0	1.82867	0.655	0.228	0	Myeloid	SOD2
0	1.82864	0.3	0.042	0	Myeloid	CCL4
0	1.82365	0.722	0.004	0	Myeloid	MS4A6A
0	1.74455	0.315	0.022	0	Myeloid	CCL3
0	1.73953	0.716	0.22	0	Myeloid	S100A4
0	1.6525	0.632	0.204	0	Myeloid	TIMP1
0	1.6523	0.306	0.077	0	Myeloid	CXCL3
0	1.64544	0.635	0.155	0	Myeloid	HLA-DQA1
0	1.61951	0.524	0.112	0	Myeloid	HLA-DRB5
0	1.59928	0.843	0.297	0	Myeloid	CTSS
0	1.58354	0.997	0.971	0	Myeloid	FTH1
0	1.57957	0.63	0.012	0	Myeloid	MS4A7
0	1.54545	0.442	0.082	0	Myeloid	BCL2A1
0	1.54381	0.601	0.022	0	Myeloid	CD14
0	1.52775	0.564	0.101	0	Myeloid	PLAUR
0	1.52361	0.731	0.047	0	Myeloid	FGL2
0	1.49594	0.457	0.168	0	Myeloid	THBS1
0	1.45759	0.671	0.042	0	Myeloid	CD68
0	1.43383	0.677	0.14	0	Myeloid	TYMP
0	1.42536	0.508	0.005	0	Myeloid	MRC1
0	1.42535	0.849	0.458	0	Myeloid	S100A11
0	1.42017	0.503	0.1	0	Myeloid	LGMN
0	1.38829	0.525	0.007	0	Myeloid	STAB1
0	5.59759	0.99	0.005	0	Mast	TPSB2
0	5.03662	0.985	0.003	0	Mast	TPSAB1
0	3.77832	0.977	0.001	0	Mast	CPA3
0	2.92011	0.704	0.001	0	Mast	CTSG
0	2.54918	0.984	0.395	0	Mast	VIM
0	2.54804	0.9	0.184	0	Mast	ANXA1
0	2.4945	0.993	0.289	0	Mast	SRGN
0	2.27876	0.887	0.007	0	Mast	HPGDS
0	2.20408	0.94	0.226	0	Mast	S100A4
0	2.20126	0.865	0.011	0	Mast	KIT
0	2.13453	0.759	0.017	0	Mast	LTC4S
0	2.03439	0.723	0.097	0	Mast	HPGD
0	1.92584	0.788	0.009	0	Mast	GATA2
0	1.89007	0.779	0.005	0	Mast	IL1RL1
0	1.88176	0.865	0.04	0	Mast	FCER1G
0	1.81769	0.868	0.28	0	Mast	GLUL
0	1.74625	0.81	0.124	0	Mast	ALOX5AP
0	1.69038	0.269	0	0	Mast	ADCYAP1
0	1.67184	0.708	0.001	0	Mast	MS4A2
0	1.62836	0.734	0.192	0	Mast	RGS1
0	1.62669	0.795	0.105	0	Mast	SAMSN1
0	1.5951	0.705	0.001	0	Mast	HDC
0	1.58077	0.769	0.137	0	Mast	CAPG
0	1.49399	0.774	0.039	0	Mast	TYROBP
0	1.49251	0.806	0.135	0	Mast	CLU
0	1.48395	0.723	0.002	0	Mast	SLC18A2
0	1.45634	0.585	0.068	0	Mast	GPR65
0	1.3572	0.803	0.245	0	Mast	CD44
0	1.29702	0.679	0.029	0	Mast	VWA5A
0	1.29427	0.595	0.009	0	Mast	RHEX
0	1.24256	0.647	0.065	0	Mast	ACSL4
0	1.13777	0.602	0.072	0	Mast	LEO1
5.25913e-273	2.07001	0.999	0.972	1.32782e-268	Mast	FTH1
2.02756e-254	1.22195	0.852	0.352	5.11918e-250	Mast	LAPTM4A
2.48925e-250	1.4045	0.702	0.216	6.28486e-246	Mast	TNFAIP3
9.46251e-241	1.35896	0.639	0.182	2.38909e-236	Mast	RGS2
3.17014e-217	1.6591	0.829	0.4	8.00396e-213	Mast	FOSB
7.46674e-215	2.15002	0.837	0.459	1.8852e-210	Mast	NFKBIA
1.21671e-206	1.23349	0.877	0.433	3.07196e-202	Mast	CD9
3.04742e-197	1.86847	0.768	0.373	7.69412e-193	Mast	LMNA
1.62217e-174	1.20786	0.682	0.234	4.09566e-170	Mast	CD69
3.59577e-171	1.23817	0.874	0.557	9.07859e-167	Mast	CD63
1.96779e-127	1.65117	0.569	0.234	4.96827e-123	Mast	TUBA1A
2.99806e-125	1.22735	0.687	0.328	7.56951e-121	Mast	SDCBP
7.06471e-114	1.26009	0.759	0.443	1.7837e-109	Mast	SELENOK
2.09519e-109	1.39118	0.52	0.21	5.28993e-105	Mast	AREG
3.23166e-107	1.25613	0.705	0.426	8.15931e-103	Mast	PPP1R15A
2.22699e-69	1.36317	0.729	0.527	5.62271e-65	Mast	DUSP1
3.8053e-48	1.32857	0.824	0.692	9.60763e-44	Mast	FOS
5.78867e-09	1.44356	0.597	0.559	0.000146152	Mast	HSPA1A
0	3.0362	0.848	0.23	0	Absorptive cell	FABP1
0	2.84086	0.988	0.393	0	Absorptive cell	PHGR1
0	2.41086	0.911	0.29	0	Absorptive cell	PIGR
0	2.37768	0.31	0.047	0	Absorptive cell	GUCA2A
0	2.09661	0.811	0.198	0	Absorptive cell	KRT19
0	2.06336	0.823	0.202	0	Absorptive cell	FXYD3
0	1.99824	0.145	0.016	0	Absorptive cell	GUCA2B
0	1.9821	0.537	0.173	0	Absorptive cell	MT1G
0	1.89274	0.929	0.242	0	Absorptive cell	C15orf48
0	1.87575	0.903	0.277	0	Absorptive cell	KRT8
0	1.82695	0.653	0.189	0	Absorptive cell	CKB
0	1.71569	0.416	0.069	0	Absorptive cell	CA1
0	1.70882	0.873	0.415	0	Absorptive cell	LGALS3
0	1.68983	0.911	0.285	0	Absorptive cell	LGALS4
0	1.63198	0.864	0.201	0	Absorptive cell	TSPAN8
0	1.49617	0.359	0.043	0	Absorptive cell	SLC26A3
0	1.45449	0.838	0.208	0	Absorptive cell	ELF3
0	1.45292	0.597	0.15	0	Absorptive cell	MUC12
0	1.43904	0.817	0.213	0	Absorptive cell	EPCAM
0	1.39156	0.737	0.254	0	Absorptive cell	CD24
0	1.38327	0.759	0.196	0	Absorptive cell	CLDN3
0	1.34964	0.721	0.188	0	Absorptive cell	CLDN4
0	1.3388	0.92	0.625	0	Absorptive cell	S100A10
0	1.32998	0.147	0.022	0	Absorptive cell	CLCA4
0	1.31633	0.564	0.109	0	Absorptive cell	CA2
0	1.29065	0.995	0.682	0	Absorptive cell	S100A6
0	1.25344	0.104	0.008	0	Absorptive cell	BEST4
0	1.24397	0.72	0.167	0	Absorptive cell	CLDN7
0	1.24153	0.611	0.222	0	Absorptive cell	MT1E
0	1.23704	0.489	0.099	0	Absorptive cell	SLC26A2
0	1.22675	0.344	0.069	0	Absorptive cell	KRT20
0	1.22444	0.209	0.023	0	Absorptive cell	CA4
0	1.19549	0.245	0.051	0	Absorptive cell	MT1H
0	1.19083	0.514	0.126	0	Absorptive cell	CEACAM5
0	1.18672	0.851	0.259	0	Absorptive cell	KRT18
0	1.18149	0.521	0.095	0	Absorptive cell	SFN
0	1.1691	0.835	0.469	0	Absorptive cell	TXN
0	1.15592	0.252	0.031	0	Absorptive cell	CEACAM7
0	1.1257	0.164	0.053	0	Absorptive cell	REG1A
0	1.12549	0.818	0.448	0	Absorptive cell	UQCRQ
0	1.10653	0.457	0.104	0	Absorptive cell	PCK1
0	1.10331	0.67	0.174	0	Absorptive cell	ATP1B1
0	1.10167	0.516	0.101	0	Absorptive cell	TSPAN1
0	1.0905	0.885	0.583	0	Absorptive cell	COX5B
0	1.04092	0.668	0.152	0	Absorptive cell	SMIM22
0	1.03679	0.627	0.137	0	Absorptive cell	S100A14
0	1.03644	0.682	0.309	0	Absorptive cell	ITM2C
0	1.02416	0.582	0.124	0	Absorptive cell	TMEM54
0	1.00596	0.179	0.02	0	Absorptive cell	CA7
0	0.96105	0.523	0.093	0	Absorptive cell	C19orf33
0	5.73041	0.801	0.131	0	Sectretory cell	ZG16
0	5.13691	0.976	0.3	0	Sectretory cell	TFF3
0	4.51091	0.906	0.075	0	Sectretory cell	MUC2
0	4.22098	0.89	0.089	0	Sectretory cell	FCGBP
0	3.85934	0.673	0.046	0	Sectretory cell	SPINK4
0	3.19781	0.619	0.026	0	Sectretory cell	CLCA1
0	2.85493	0.715	0.024	0	Sectretory cell	ITLN1
0	2.49068	0.928	0.376	0	Sectretory cell	AGR2
0	2.08195	0.72	0.136	0	Sectretory cell	WFDC2
0	2.05677	0.47	0.028	0	Sectretory cell	REG4
0	1.93268	0.415	0.066	0	Sectretory cell	TFF1
0	1.69935	0.725	0.072	0	Sectretory cell	KLK1
0	1.67658	0.95	0.425	0	Sectretory cell	KRT18
0	1.60394	0.744	0.271	0	Sectretory cell	IFI27
0	1.41084	0.675	0.083	0	Sectretory cell	ST6GALNAC1
0	1.40455	0.783	0.256	0	Sectretory cell	FAM3D
0	1.40321	0.888	0.707	0	Sectretory cell	MTRNR2L12
0	1.31511	0.79	0.27	0	Sectretory cell	SPINK1
0	1.28852	0.962	0.464	0	Sectretory cell	LGALS4
0	1.27781	0.606	0.038	0	Sectretory cell	SERPINA1
0	1.27678	0.994	0.773	0	Sectretory cell	S100A6
0	1.1684	0.96	0.456	0	Sectretory cell	KRT8
0	1.15152	0.524	0.108	0	Sectretory cell	S100P
0	1.10321	0.682	0.277	0	Sectretory cell	IER3
0	1.07168	0.593	0.267	0	Sectretory cell	MTRNR2L8
0	1.06812	0.821	0.351	0	Sectretory cell	TPM1
0	1.0449	0.586	0.096	0	Sectretory cell	RNASE1
0	1.03228	0.566	0.023	0	Sectretory cell	SPDEF
0	1.0137	0.548	0.106	0	Sectretory cell	MUC5B
0	1.00663	0.473	0.007	0	Sectretory cell	REP15
0	1.0026	0.661	0.187	0	Sectretory cell	CDC42EP5
0	0.95694	0.721	0.208	0	Sectretory cell	STARD10
0	0.941096	0.598	0.092	0	Sectretory cell	NPDC1
0	0.932676	0.548	0.102	0	Sectretory cell	SYTL2
0	0.915744	0.64	0.153	0	Sectretory cell	MUC4
0	0.909321	0.68	0.229	0	Sectretory cell	CEACAM5
0	0.901364	0.8	0.339	0	Sectretory cell	CLDN4
0	0.89723	0.503	0.051	0	Sectretory cell	BCAS1
0	0.896661	0.806	0.294	0	Sectretory cell	SMIM22
0	0.881421	0.579	0.11	0	Sectretory cell	NEDD4L
0	0.868157	0.824	0.356	0	Sectretory cell	CLDN3
0	0.847095	0.64	0.241	0	Sectretory cell	KLF4
0	0.842484	0.606	0.216	0	Sectretory cell	TSPAN1
0	0.802074	0.617	0.233	0	Sectretory cell	FRYL
0	0.777871	0.667	0.271	0	Sectretory cell	MT1G
0	0.763872	0.614	0.219	0	Sectretory cell	GSN
0	0.758983	0.546	0.124	0	Sectretory cell	MUC1
0	0.748017	0.486	0.036	0	Sectretory cell	MLPH
0	0.733815	0.859	0.634	0	Sectretory cell	SH3BGRL3
0	0.729746	0.415	0.026	0	Sectretory cell	HEPACAM2
0	1.45573	0.524	0.166	0	Stem	OLFM4
0	1.02138	0.958	0.473	0	Stem	PIGR
0	1.00653	0.889	0.398	0	Stem	TSPAN8
0	0.984559	0.21	0.084	0	Stem	REG1A
0	0.932218	0.747	0.277	0	Stem	SPINK1
0	0.883577	0.741	0.265	0	Stem	GPX2
0	0.872311	0.735	0.263	0	Stem	MGST1
0	0.838353	0.801	0.499	0	Stem	PRDX5
0	0.801928	0.902	0.575	0	Stem	TXN
0	0.783264	0.879	0.45	0	Stem	C15orf48
0	0.737821	0.455	0.21	0	Stem	PCK1
0	0.731008	0.567	0.186	0	Stem	UGT2B17
0	0.708145	0.488	0.148	0	Stem	ADH1C
0	0.689156	0.456	0.109	0	Stem	LEFTY1
0	0.670797	0.519	0.183	0	Stem	SLC12A2
0	0.65453	0.762	0.474	0	Stem	COX5A
0	0.649357	0.838	0.396	0	Stem	ELF3
0	0.642705	0.396	0.126	0	Stem	GDF15
0	0.630774	0.846	0.392	0	Stem	EPCAM
0	0.620124	0.768	0.364	0	Stem	CLDN3
0	0.60387	0.789	0.417	0	Stem	CD9
0	0.592978	0.724	0.396	0	Stem	ATP5MC1
0	0.592618	0.689	0.516	0	Stem	MIF
0	0.568914	0.67	0.322	0	Stem	ATP1B1
0	0.563459	0.821	0.394	0	Stem	CD24
0	0.552023	0.451	0.148	0	Stem	HMGCS2
0	0.550719	0.586	0.24	0	Stem	KLF5
0	0.550613	0.836	0.558	0	Stem	UQCRQ
0	0.54455	0.501	0.154	0	Stem	PPP1R1B
0	0.533125	0.705	0.348	0	Stem	CLDN4
0	0.521043	0.29	0.119	0	Stem	NME2
0	0.516155	0.683	0.352	0	Stem	FABP5
0	0.507794	0.49	0.22	0	Stem	RARRES2
0	0.496658	0.895	0.673	0	Stem	COX5B
0	0.488506	0.296	0.133	0	Stem	PRAC1
0	0.486127	0.816	0.593	0	Stem	GSTP1
0	0.483031	0.221	0.09	0	Stem	CCL20
0	0.482315	0.817	0.59	0	Stem	ATP5MC3
0	0.479378	0.244	0.073	0	Stem	CXCL3
0	0.474862	0.903	0.472	0	Stem	LGALS4
0	0.456853	0.767	0.491	0	Stem	CHCHD10
0	0.456257	0.859	0.385	0	Stem	AGR2
0	0.453179	0.856	0.435	0	Stem	KRT18
0	0.451186	0.502	0.238	0	Stem	MLEC
0	0.448145	0.583	0.302	0	Stem	CYC1
0	0.446144	0.498	0.203	0	Stem	NUPR1
0	0.44539	0.802	0.571	0	Stem	HSPD1
0	0.439182	0.928	0.843	0	Stem	COX4I1
0	0.437631	0.525	0.203	0	Stem	CDX1
5.4182e-177	0.560396	0.603	0.51	1.36799e-172	Stem	HSPB1
0	3.59627	0.941	0.004	0	Tuft	SH2D6
0	3.00799	0.929	0.088	0	Tuft	LRMP
0	2.3384	0.803	0.01	0	Tuft	PSTPIP2
0	2.22859	0.8	0.003	0	Tuft	TRPM5
0	2.14767	0.926	0.374	0	Tuft	TPM1
0	2.06054	0.814	0.113	0	Tuft	FYB1
0	2.05404	0.598	0.007	0	Tuft	HPGDS
0	1.92423	0.934	0.453	0	Tuft	KRT18
0	1.77303	0.709	0.078	0	Tuft	RASSF6
0	1.75754	0.619	0.006	0	Tuft	AZGP1
0	1.74308	0.704	0.106	0	Tuft	PTPN18
0	1.73298	0.695	0.04	0	Tuft	ALOX5
0	1.71979	0.674	0.006	0	Tuft	BMX
0	1.66988	0.873	0.415	0	Tuft	ELF3
0	1.64068	0.709	0.14	0	Tuft	ATP2A3
0	1.61226	0.632	0.111	0	Tuft	ITPR2
0	1.56483	0.618	0.025	0	Tuft	CCSER1
0	1.54978	0.617	0.012	0	Tuft	PTGS1
0	1.535	0.567	0.001	0	Tuft	SH2D7
0	1.50575	0.628	0.01	0	Tuft	HCK
0	1.47119	0.639	0.098	0	Tuft	SPTLC2
0	1.4617	0.751	0.342	0	Tuft	MARCKSL1
0	1.45771	0.599	0.031	0	Tuft	IL17RB
0	1.40596	0.552	0.013	0	Tuft	COL27A1
0	1.39089	0.572	0.078	0	Tuft	GRASP
0	1.35902	0.63	0.081	0	Tuft	ZFHX3
0	1.34254	0.538	0.07	0	Tuft	HOTAIRM1
0	1.25709	0.573	0.085	0	Tuft	HIP1R
0	1.2266	0.464	0.03	0	Tuft	MATK
0	1.18495	0.494	0.011	0	Tuft	AVIL
0	1.12464	0.446	0.002	0	Tuft	B4GALNT4
0	1.1099	0.386	0.045	0	Tuft	RGS13
0	1.09763	0.61	0.197	0	Tuft	TLE4
0	1.08163	0.467	0.001	0	Tuft	CCDC129
0	1.07016	0.285	0.01	0	Tuft	CMYA5
0	1.06618	0.483	0.042	0	Tuft	ARHGEF38
0	1.05104	0.509	0.1	0	Tuft	MAP7
0	1.02812	0.529	0.141	0	Tuft	CCDC14
0	1.0182	0.493	0.084	0	Tuft	MYO1B
1.43679e-277	1.10801	0.415	0.102	3.62761e-273	Tuft	IFI6
2.31901e-275	1.26185	0.718	0.334	5.85502e-271	Tuft	LUC7L3
3.85814e-252	1.09608	0.549	0.192	9.74104e-248	Tuft	KMT2C
2.06277e-235	1.15828	0.408	0.112	5.20807e-231	Tuft	AC007952.4
4.57037e-219	1.38754	0.95	0.716	1.15393e-214	Tuft	MTRNR2L12
2.37494e-185	1.3788	0.588	0.262	5.99626e-181	Tuft	SOX4
2.83698e-162	1.02261	0.731	0.458	7.1628e-158	Tuft	ARGLU1
2.33737e-159	1.14127	0.573	0.288	5.90138e-155	Tuft	EIF1B
1.09523e-157	1.061	0.432	0.164	2.76523e-153	Tuft	POLR2A
1.30938e-138	0.999873	0.885	0.644	3.30591e-134	Tuft	JUN
4.09645e-111	0.988512	0.743	0.602	1.03427e-106	Tuft	PPDPF
0	2.91413	0.146	0.005	0	Endothelium	CCL21
0	2.88345	0.827	0.11	0	Endothelium	SPARCL1
0	2.43296	0.71	0.012	0	Endothelium	CLDN5
0	2.35011	0.938	0.278	0	Endothelium	IFITM3
0	2.34691	0.84	0.065	0	Endothelium	CAV1
0	2.31703	0.575	0.007	0	Endothelium	PLVAP
0	2.19073	0.783	0.07	0	Endothelium	TM4SF1
0	2.18566	0.69	0.36	0	Endothelium	FABP5
0	2.14253	0.773	0.127	0	Endothelium	IGFBP7
0	2.11807	0.843	0.035	0	Endothelium	PECAM1
0	1.93723	0.765	0.072	0	Endothelium	GNG11
0	1.90489	0.69	0.005	0	Endothelium	VWF
0	1.89045	0.742	0.017	0	Endothelium	RAMP2
0	1.86213	0.822	0.049	0	Endothelium	CRIP2
0	1.85968	0.764	0.26	0	Endothelium	ID1
0	1.85843	0.71	0.077	0	Endothelium	A2M
0	1.83	0.319	0.009	0	Endothelium	ACKR1
0	1.79595	0.759	0.012	0	Endothelium	EGFL7
0	1.76982	0.658	0.005	0	Endothelium	SOX18
0	1.74999	0.683	0.014	0	Endothelium	CAVIN2
0	1.72727	0.795	0.161	0	Endothelium	IGFBP4
0	1.71171	0.941	0.588	0	Endothelium	ITM2B
0	1.70923	0.707	0.097	0	Endothelium	TIMP3
0	1.66893	0.515	0.128	0	Endothelium	CLU
0	1.66572	0.779	0.286	0	Endothelium	IFI27
0	1.64133	0.635	0.061	0	Endothelium	SLC9A3R2
0	1.58107	0.303	0.004	0	Endothelium	MMRN1
0	1.58053	0.6	0.205	0	Endothelium	IFITM1
0	1.55655	0.652	0.038	0	Endothelium	ENG
0	1.55366	0.919	0.384	0	Endothelium	VIM
0	1.5155	0.338	0.042	0	Endothelium	IGFBP3
0	1.51267	0.749	0.153	0	Endothelium	TGFBR2
0	1.49678	0.75	0.089	0	Endothelium	STOM
0	1.48697	0.578	0.111	0	Endothelium	PLPP1
0	1.46175	0.579	0.013	0	Endothelium	FLT1
0	1.45241	0.845	0.286	0	Endothelium	IFITM2
0	1.43762	0.541	0.12	0	Endothelium	CD320
0	1.43591	0.639	0.016	0	Endothelium	CALCRL
0	1.41822	0.693	0.088	0	Endothelium	EPAS1
0	1.36779	0.635	0.011	0	Endothelium	CD93
0	1.3548	0.733	0.342	0	Endothelium	ID3
0	1.35075	0.715	0.129	0	Endothelium	EMP1
0	1.34359	0.333	0.081	0	Endothelium	TFPI
0	1.34057	0.629	0.018	0	Endothelium	PTPRB
0	1.3361	0.833	0.423	0	Endothelium	SELENOW
0	1.33088	0.723	0.149	0	Endothelium	CD59
0	1.30295	0.927	0.539	0	Endothelium	HLA-E
0	1.28488	0.621	0.075	0	Endothelium	HSPG2
0	1.28268	0.586	0.006	0	Endothelium	CLEC14A
0	1.27979	0.436	0.065	0	Endothelium	CTGF
0	4.80039	0.739	0.076	0	Fibroblast	CFD
0	4.28441	0.921	0.045	0	Fibroblast	DCN
0	4.00884	0.884	0.045	0	Fibroblast	COL1A1
0	3.99889	0.884	0.047	0	Fibroblast	COL3A1
0	3.9253	0.66	0.076	0	Fibroblast	MGP
0	3.79795	0.907	0.04	0	Fibroblast	COL1A2
0	3.42146	0.335	0.033	0	Fibroblast	ADAMDEC1
0	3.3721	0.519	0.021	0	Fibroblast	CXCL14
0	3.22128	0.809	0.02	0	Fibroblast	LUM
0	2.85602	0.812	0.02	0	Fibroblast	FBLN1
0	2.69653	0.843	0.055	0	Fibroblast	SPARC
0	2.66595	0.427	0.016	0	Fibroblast	POSTN
0	2.60486	0.782	0.189	0	Fibroblast	GSN
0	2.34634	0.647	0.019	0	Fibroblast	IGFBP6
0	2.34393	0.661	0.016	0	Fibroblast	CCDC80
0	2.31069	0.6	0.045	0	Fibroblast	C11orf96
0	2.30133	0.903	0.037	0	Fibroblast	COL6A2
0	2.22213	0.881	0.179	0	Fibroblast	LGALS1
0	2.21594	0.359	0.03	0	Fibroblast	APOE
0	2.21104	0.783	0.081	0	Fibroblast	IGFBP7
0	2.20832	0.542	0.01	0	Fibroblast	ADH1B
0	2.20289	0.952	0.343	0	Fibroblast	VIM
0	2.14694	0.84	0.17	0	Fibroblast	CEBPD
0	2.11795	0.756	0.045	0	Fibroblast	FN1
0	2.05242	0.612	0.025	0	Fibroblast	IGFBP5
0	2.04372	0.784	0.021	0	Fibroblast	C1R
0	2.03791	0.854	0.148	0	Fibroblast	TIMP1
0	2.02295	0.831	0.019	0	Fibroblast	C1S
0	1.97792	0.899	0.07	0	Fibroblast	CALD1
0	1.93119	0.777	0.015	0	Fibroblast	MFAP4
0	1.87736	0.719	0.021	0	Fibroblast	CFH
0	1.8561	0.859	0.029	0	Fibroblast	COL6A1
0	1.83016	0.434	0.008	0	Fibroblast	MFAP5
0	1.81437	0.664	0.017	0	Fibroblast	COL14A1
0	1.77608	0.738	0.179	0	Fibroblast	S100A4
0	1.75512	0.623	0.016	0	Fibroblast	SERPINF1
0	1.73095	0.752	0.034	0	Fibroblast	SERPING1
0	1.71182	0.678	0.022	0	Fibroblast	PLAC9
0	1.70989	0.761	0.012	0	Fibroblast	MMP2
0	1.70608	0.438	0.024	0	Fibroblast	GPX3
0	1.68452	0.796	0.068	0	Fibroblast	LTBP4
0	1.62928	0.398	0.007	0	Fibroblast	C3
0	1.62843	0.646	0.029	0	Fibroblast	NNMT
0	1.60573	0.898	0.235	0	Fibroblast	IFITM3
0	1.56716	0.422	0.005	0	Fibroblast	OGN
0	1.55788	0.345	0.005	0	Fibroblast	SFRP2
0	1.55205	0.715	0.055	0	Fibroblast	COL6A3
0	1.54044	0.663	0.058	0	Fibroblast	TIMP3
0	1.53978	0.652	0.077	0	Fibroblast	SPARCL1
0	1.53099	0.71	0.029	0	Fibroblast	FSTL1
0	3.31747	0.933	0.067	0	Myofibroblast	TAGLN
0	3.03923	0.828	0.063	0	Myofibroblast	CXCL14
0	2.9515	0.835	0.057	0	Myofibroblast	ADAMDEC1
0	2.91673	0.939	0.058	0	Myofibroblast	ACTA2
0	2.65985	0.882	0.03	0	Myofibroblast	MYH11
0	2.49695	0.965	0.118	0	Myofibroblast	COL3A1
0	2.49395	0.776	0.013	0	Myofibroblast	HHIP
0	2.47101	0.894	0.106	0	Myofibroblast	FN1
0	2.46681	0.949	0.141	0	Myofibroblast	CALD1
0	2.3728	0.838	0.078	0	Myofibroblast	MYL9
0	2.33018	0.806	0.083	0	Myofibroblast	TPM2
0	2.32874	0.7	0.013	0	Myofibroblast	ACTG2
0	2.19247	0.919	0.239	0	Myofibroblast	LGALS1
0	2.14713	0.923	0.376	0	Myofibroblast	TPM1
0	2.07658	0.793	0.088	0	Myofibroblast	LUM
0	2.0583	0.827	0.048	0	Myofibroblast	MYLK
0	2.01602	0.753	0.05	0	Myofibroblast	POSTN
0	1.95455	0.96	0.114	0	Myofibroblast	COL1A2
0	1.84401	0.862	0.082	0	Myofibroblast	COL4A2
0	1.84179	0.783	0.111	0	Myofibroblast	FLNA
0	1.8417	0.859	0.112	0	Myofibroblast	COL6A2
0	1.8278	0.958	0.117	0	Myofibroblast	COL1A1
0	1.81611	0.864	0.237	0	Myofibroblast	LPP
0	1.72175	0.798	0.068	0	Myofibroblast	COL4A1
0	1.68871	0.806	0.141	0	Myofibroblast	IGFBP7
0	1.68656	0.759	0.173	0	Myofibroblast	CTSC
0	1.68493	0.678	0.044	0	Myofibroblast	MFAP5
0	1.65178	0.872	0.125	0	Myofibroblast	SPARCL1
0	1.58727	0.889	0.122	0	Myofibroblast	SPARC
0	1.58697	0.736	0.032	0	Myofibroblast	PDLIM3
0	1.58642	0.835	0.1	0	Myofibroblast	COL6A1
0	1.57931	0.894	0.326	0	Myofibroblast	ITGB1
0	1.52718	0.776	0.09	0	Myofibroblast	A2M
0	1.48604	0.569	0.007	0	Myofibroblast	SOSTDC1
0	1.45564	0.761	0.114	0	Myofibroblast	PMP22
0	1.43386	0.603	0.085	0	Myofibroblast	TM4SF1
0	1.43294	0.67	0.152	0	Myofibroblast	SELENOM
0	1.42285	0.747	0.079	0	Myofibroblast	FHL1
0	1.42242	0.766	0.111	0	Myofibroblast	COL6A3
0	1.39153	0.71	0.082	0	Myofibroblast	CAV1
0	1.39144	0.441	0.058	0	Myofibroblast	APOE
0	1.32459	0.673	0.051	0	Myofibroblast	EDIL3
0	1.32227	0.576	0.022	0	Myofibroblast	SYNPO2
0	1.3183	0.628	0.076	0	Myofibroblast	ADAMTS1
0	1.29754	0.626	0.033	0	Myofibroblast	LINC01082
0	1.29133	0.668	0.128	0	Myofibroblast	CSRP1
9.96652e-250	1.66291	0.896	0.444	2.51635e-245	Myofibroblast	DSTN
1.76036e-230	1.46394	0.993	0.88	4.44456e-226	Myofibroblast	MYL6
1.66987e-212	1.38117	0.722	0.227	4.2161e-208	Myofibroblast	S100A4
6.38918e-159	1.29848	0.904	0.622	1.61314e-154	Myofibroblast	NDUFA4
0	4.59474	0.964	0.068	0	SmoothMuscle	TAGLN
0	4.5715	0.845	0.013	0	SmoothMuscle	ACTG2
0	3.94004	0.934	0.031	0	SmoothMuscle	MYH11
0	3.78575	0.931	0.084	0	SmoothMuscle	TPM2
0	3.77418	0.934	0.079	0	SmoothMuscle	MYL9
0	3.67087	0.964	0.059	0	SmoothMuscle	ACTA2
0	3.20778	0.896	0.049	0	SmoothMuscle	MYLK
0	3.14424	0.985	0.142	0	SmoothMuscle	CALD1
0	2.95176	0.563	0.005	0	SmoothMuscle	DES
0	2.63097	0.815	0.015	0	SmoothMuscle	CNN1
0	2.44778	0.863	0.112	0	SmoothMuscle	FLNA
0	2.42276	0.815	0.022	0	SmoothMuscle	SYNPO2
0	2.32356	0.825	0.129	0	SmoothMuscle	CSRP1
0	2.07931	0.909	0.238	0	SmoothMuscle	LPP
0	1.98307	0.825	0.107	0	SmoothMuscle	FN1
0	1.91883	0.84	0.082	0	SmoothMuscle	CAV1
0	1.79303	0.832	0.08	0	SmoothMuscle	FHL1
0	1.79287	0.424	0.015	0	SmoothMuscle	HHIP
0	1.67542	0.817	0.083	0	SmoothMuscle	COL4A2
0	1.65046	0.69	0.053	0	SmoothMuscle	SMTN
0	1.63579	0.904	0.126	0	SmoothMuscle	SPARCL1
0	1.58908	0.761	0.033	0	SmoothMuscle	PDLIM3
0	1.57574	0.797	0.086	0	SmoothMuscle	PALLD
0	1.55607	0.759	0.019	0	SmoothMuscle	LMOD1
0	1.49044	0.761	0.069	0	SmoothMuscle	COL4A1
0	1.40763	0.698	0.096	0	SmoothMuscle	SVIL
0	1.39702	0.553	0.018	0	SmoothMuscle	RGS5
0	1.39273	0.713	0.032	0	SmoothMuscle	NEXN
0	1.35286	0.85	0.12	0	SmoothMuscle	COL3A1
0	1.35255	0.624	0.014	0	SmoothMuscle	CARMN
0	1.35106	0.444	0.017	0	SmoothMuscle	SYNM
0	1.33868	0.845	0.142	0	SmoothMuscle	IGFBP7
0	1.33103	0.563	0.009	0	SmoothMuscle	PLN
0	1.29711	0.703	0.094	0	SmoothMuscle	SLMAP
0	1.29251	0.716	0.05	0	SmoothMuscle	PPP1R14A
0	1.28637	0.728	0.124	0	SmoothMuscle	ACTN1
0	1.2829	0.761	0.113	0	SmoothMuscle	COL6A2
0	1.272	0.657	0.076	0	SmoothMuscle	IGFBP5
0	1.21075	0.764	0.101	0	SmoothMuscle	COL6A1
6.88271e-287	3.20764	0.982	0.376	1.73775e-282	SmoothMuscle	TPM1
4.83602e-286	1.57773	0.754	0.152	1.221e-281	SmoothMuscle	SELENOM
2.39458e-277	1.29586	0.69	0.129	6.04583e-273	SmoothMuscle	TCEAL4
1.45783e-270	1.92921	0.898	0.24	3.68072e-266	SmoothMuscle	LGALS1
6.04499e-245	2.72487	0.959	0.444	1.52624e-240	SmoothMuscle	DSTN
5.0376e-206	1.73183	0.447	0.065	1.27189e-201	SmoothMuscle	CXCL14
1.1541e-202	1.52595	0.876	0.327	2.91387e-198	SmoothMuscle	ITGB1
1.51857e-187	2.17421	0.992	0.88	3.83408e-183	SmoothMuscle	MYL6
1.65934e-167	1.25799	0.81	0.291	4.1895e-163	SmoothMuscle	SH3BGRL
1.20972e-121	1.27264	0.997	0.947	3.0543e-117	SmoothMuscle	ACTB
8.48489e-102	1.23728	0.891	0.623	2.14226e-97	SmoothMuscle	NDUFA4
0	3.87033	0.839	0.05	0	Pericyte	ACTA2
0	3.76066	0.77	0.06	0	Pericyte	TAGLN
0	3.26495	0.729	0.009	0	Pericyte	RGS5
0	3.1461	0.94	0.132	0	Pericyte	IGFBP7
0	3.03431	0.984	0.132	0	Pericyte	CALD1
0	3.01823	0.857	0.069	0	Pericyte	MYL9
0	2.80172	0.801	0.075	0	Pericyte	TPM2
0	2.5806	0.755	0.085	0	Pericyte	C11orf96
0	2.55958	0.781	0.118	0	Pericyte	SPARCL1
0	2.54227	0.757	0.201	0	Pericyte	ADIRF
0	2.37555	0.497	0.026	0	Pericyte	MYH11
0	2.06832	0.823	0.44	0	Pericyte	DSTN
0	1.96315	0.8	0.073	0	Pericyte	CAV1
0	1.85609	0.87	0.371	0	Pericyte	TPM1
0	1.78613	0.674	0.062	0	Pericyte	COL4A1
0	1.74891	0.715	0.076	0	Pericyte	COL4A2
0	1.72239	0.827	0.115	0	Pericyte	SPARC
0	1.68782	0.421	0.016	0	Pericyte	CD36
0	1.65681	0.874	0.233	0	Pericyte	LGALS1
0	1.64322	0.861	0.286	0	Pericyte	IFITM3
0	1.63002	0.773	0.102	0	Pericyte	TIMP3
0	1.61835	0.688	0.025	0	Pericyte	MCAM
0	1.56585	0.348	0.048	0	Pericyte	CCL2
0	1.56167	0.948	0.39	0	Pericyte	VIM
0	1.53953	0.599	0.106	0	Pericyte	FLNA
0	1.46969	0.675	0.005	0	Pericyte	NOTCH3
0	1.46265	0.291	0.01	0	Pericyte	FABP4
0	1.44864	0.805	0.457	0	Pericyte	MT2A
0	1.44115	0.648	0.078	0	Pericyte	NR2F2
0	1.40319	0.631	0.031	0	Pericyte	PDGFRB
0	1.40013	0.635	0.133	0	Pericyte	HES4
0	1.39939	0.597	0.043	0	Pericyte	PPP1R14A
0	1.39418	0.447	0.039	0	Pericyte	SORBS2
0	1.38061	0.567	0.124	0	Pericyte	CSRP1
0	1.35572	0.851	0.425	0	Pericyte	SEPT7
0	1.35198	0.695	0.084	0	Pericyte	A2M
0	1.32295	0.535	0.029	0	Pericyte	CSRP2
0	1.30899	0.54	0.016	0	Pericyte	SYNPO2
0	1.29753	0.608	0.043	0	Pericyte	MYLK
0	1.29724	0.626	0.041	0	Pericyte	CPE
0	1.29499	0.814	0.321	0	Pericyte	ITGB1
0	1.26787	0.598	0.06	0	Pericyte	COL18A1
0	1.25667	0.606	0.097	0	Pericyte	SOD3
0	1.25226	0.708	0.113	0	Pericyte	COL3A1
0	1.24265	0.39	0.022	0	Pericyte	ASPN
0	1.23461	0.564	0.071	0	Pericyte	ADAMTS1
0	1.19889	0.414	0.01	0	Pericyte	NDUFA4L2
0	1.19735	0.44	0.01	0	Pericyte	CARMN
0	1.16172	0.601	0.147	0	Pericyte	SELENOM
2.36194e-241	1.22099	0.598	0.355	5.96344e-237	Pericyte	GADD45B
0	3.65612	0.738	0.054	0	Glia	FGL2
0	3.5366	0.902	0.044	0	Glia	CRYAB
0	3.23348	0.891	0.001	0	Glia	NRXN1
0	2.93423	0.845	0.017	0	Glia	SCN7A
0	2.88214	0.892	0.023	0	Glia	GPM6B
0	2.74904	0.858	0.001	0	Glia	CDH19
0	2.74874	0.876	0.007	0	Glia	S100B
0	2.72011	0.927	0.119	0	Glia	SPARC
0	2.71729	0.902	0.11	0	Glia	PMP22
0	2.35421	0.845	0.002	0	Glia	PLP1
0	2.34523	0.965	0.393	0	Glia	VIM
0	2.33253	0.826	0.073	0	Glia	FXYD1
0	2.28436	0.766	0.225	0	Glia	S100A4
0	2.22291	0.892	0.237	0	Glia	LGALS1
0	2.15891	0.801	0.138	0	Glia	IGFBP7
0	2.11961	0.851	0.202	0	Glia	DST
0	2.09709	0.764	0.055	0	Glia	MATN2
0	2.07758	0.853	0.302	0	Glia	MARCKS
0	2.02861	0.805	0.116	0	Glia	COL3A1
0	2.01869	0.817	0.121	0	Glia	PRNP
0	1.86886	0.594	0.134	0	Glia	CLU
0	1.82765	0.324	0.05	0	Glia	CCL2
0	1.80739	0.785	0.183	0	Glia	ANXA1
0	1.76035	0.677	0.003	0	Glia	COL28A1
0	1.75896	0.871	0.432	0	Glia	CD9
0	1.7229	0.697	0.034	0	Glia	GPR155
0	1.68378	0.711	0.125	0	Glia	ZEB2
0	1.59637	0.676	0.012	0	Glia	LGI4
0	1.59595	0.855	0.112	0	Glia	COL1A2
0	1.58684	0.688	0.066	0	Glia	COL4A1
0	1.58321	0.774	0.166	0	Glia	CNN3
0	1.56616	0.646	0.058	0	Glia	ANK3
0	1.56117	0.636	0.004	0	Glia	MPZ
0	1.54614	0.647	0.11	0	Glia	ARHGAP15
0	1.47742	0.577	0.001	0	Glia	XKR4
0	1.44348	0.923	0.693	0	Glia	CALM2
0	1.43645	0.856	0.462	0	Glia	ANXA2
0	1.41808	0.667	0.108	0	Glia	QKI
0	1.41798	0.6	0.114	0	Glia	PMEPA1
0	1.41237	0.835	0.29	0	Glia	IFITM3
0	1.33081	0.673	0.108	0	Glia	TIMP3
0	1.32764	0.743	0.342	0	Glia	WSB1
0	1.3218	0.591	0.018	0	Glia	CHL1
0	1.30314	0.468	0.063	0	Glia	RCAN1
0	1.303	0.6	0.099	0	Glia	SAMHD1
0	1.30007	0.434	0.072	0	Glia	COL14A1
0	1.28721	0.618	0.077	0	Glia	RDX
0	1.28698	0.608	0.081	0	Glia	COL4A2
0	1.27962	0.654	0.086	0	Glia	FSTL1
0	1.26932	0.56	0.026	0	Glia	MAL

## Sheet: Top50_DEG_Stromal_CellTypes
Supplementary Table 3. The differential expression genes of all stromal types
p_val	avg_log2FC	pct.1	pct.2	p_val_adj	cluster	gene
0	4.20863	0.922	0.121	0	Fibroblast S1	ADAMDEC1
0	2.42025	0.691	0.175	0	Fibroblast S1	APOE
0	1.97243	0.52	0.055	0	Fibroblast S1	TFPI2
0	1.85168	0.845	0.289	0	Fibroblast S1	CTSC
0	1.51161	0.332	0.031	0	Fibroblast S1	CXCL1
0	1.44077	0.727	0.245	0	Fibroblast S1	ABCA8
0	1.42618	0.731	0.157	0	Fibroblast S1	EDIL3
0	1.23041	0.679	0.316	0	Fibroblast S1	TCF21
0	1.20211	0.915	0.501	0	Fibroblast S1	LUM
0	1.15394	0.454	0.03	0	Fibroblast S1	ADAM28
0	1.13568	0.245	0.039	0	Fibroblast S1	CCL11
0	1.11576	0.828	0.576	0	Fibroblast S1	FN1
0	1.04625	0.507	0.019	0	Fibroblast S1	HAPLN1
0	1.02145	0.547	0.112	0	Fibroblast S1	STMN2
0	0.985304	0.694	0.324	0	Fibroblast S1	FGF7
0	0.972344	0.821	0.516	0	Fibroblast S1	CFH
0	0.965219	0.867	0.273	0	Fibroblast S1	CXCL14
0	0.906208	0.63	0.335	0	Fibroblast S1	VMP1
0	0.895304	0.51	0.079	0	Fibroblast S1	VCAM1
0	0.886379	0.611	0.164	0	Fibroblast S1	LINC01082
0	0.880764	0.191	0.007	0	Fibroblast S1	CCL13
0	0.873582	0.845	0.512	0	Fibroblast S1	MFAP4
0	0.860677	0.792	0.523	0	Fibroblast S1	A2M
0	0.848723	0.621	0.278	0	Fibroblast S1	RND3
0	0.8154	0.641	0.315	0	Fibroblast S1	PHLDA1
0	0.799403	0.647	0.34	0	Fibroblast S1	TCIM
0	0.793112	0.811	0.607	0	Fibroblast S1	IL6ST
0	0.772403	0.707	0.423	0	Fibroblast S1	PTN
0	0.756736	0.673	0.336	0	Fibroblast S1	VCAN
0	0.7317	0.376	0.014	0	Fibroblast S1	SFTA1P
0	0.713897	0.546	0.268	0	Fibroblast S1	TLE4
0	0.697317	0.46	0.14	0	Fibroblast S1	GPCPD1
0	0.691501	0.517	0.233	0	Fibroblast S1	CCL2
0	0.691256	0.458	0.17	0	Fibroblast S1	BASP1
0	0.669463	0.195	0.016	0	Fibroblast S1	CCL8
0	0.668237	0.393	0.036	0	Fibroblast S1	CHL1
0	0.656988	0.855	0.555	0	Fibroblast S1	C1S
0	0.652947	0.556	0.292	0	Fibroblast S1	CLEC2B
0	0.631128	0.131	0.006	0	Fibroblast S1	FDCSP
0	0.627608	0.743	0.463	0	Fibroblast S1	TMEM176B
0	0.626265	0.706	0.41	0	Fibroblast S1	MEG3
2.7412e-291	0.739187	0.297	0.096	5.87384e-287	Fibroblast S1	PTGDS
5.91744e-276	0.608675	0.795	0.593	1.26799e-271	Fibroblast S1	PMP22
3.12625e-274	0.629723	0.554	0.31	6.69893e-270	Fibroblast S1	NAMPT
7.22713e-248	0.663234	0.99	0.977	1.54863e-243	Fibroblast S1	S100A6
3.9517e-209	0.656383	0.871	0.744	8.46771e-205	Fibroblast S1	JUND
9.20796e-204	0.745042	0.521	0.327	1.97308e-199	Fibroblast S1	SOD2
8.03187e-202	0.639883	0.898	0.737	1.72107e-197	Fibroblast S1	FOS
1.31447e-146	0.706686	0.581	0.426	2.81664e-142	Fibroblast S1	ABI3BP
1.11803e-139	0.814013	0.655	0.502	2.39572e-135	Fibroblast S1	C11orf96
0	4.21488	0.845	0.079	0	SmoothMuscle	ACTG2
0	3.26146	0.934	0.1	0	SmoothMuscle	MYH11
0	2.80552	0.563	0.019	0	SmoothMuscle	DES
0	2.7759	0.896	0.183	0	SmoothMuscle	MYLK
0	2.37241	0.815	0.09	0	SmoothMuscle	CNN1
0	2.06053	0.815	0.136	0	SmoothMuscle	SYNPO2
0	1.29806	0.759	0.119	0	SmoothMuscle	LMOD1
0	1.13709	0.64	0.071	0	SmoothMuscle	SORBS1
0	1.13333	0.563	0.048	0	SmoothMuscle	PLN
0	0.920297	0.426	0.009	0	SmoothMuscle	PRUNE2
0	0.836512	0.533	0.033	0	SmoothMuscle	MYOCD
0	0.783976	0.51	0.028	0	SmoothMuscle	KCNMB1
1.86618e-299	1.24452	0.703	0.115	3.99884e-295	SmoothMuscle	SLMAP
9.40274e-294	3.17275	0.964	0.293	2.01482e-289	SmoothMuscle	TAGLN
5.02016e-288	2.35441	0.964	0.257	1.07572e-283	SmoothMuscle	ACTA2
7.60721e-259	1.49932	0.69	0.129	1.63007e-254	SmoothMuscle	SMTN
1.50214e-254	1.14302	0.624	0.097	3.21879e-250	SmoothMuscle	CARMN
6.29483e-233	1.10536	0.49	0.068	1.34886e-228	SmoothMuscle	FBXO32
6.1084e-210	2.67731	0.982	0.541	1.30891e-205	SmoothMuscle	TPM1
4.38357e-202	1.01604	0.624	0.124	9.3931e-198	SmoothMuscle	PPP1R12B
1.10913e-196	1.89682	0.825	0.283	2.37664e-192	SmoothMuscle	CSRP1
7.94286e-195	2.64256	0.934	0.44	1.702e-190	SmoothMuscle	MYL9
5.55384e-193	1.20914	0.444	0.066	1.19008e-188	SmoothMuscle	SYNM
7.25221e-193	2.65249	0.931	0.451	1.554e-188	SmoothMuscle	TPM2
1.19594e-187	1.22461	0.761	0.216	2.56266e-183	SmoothMuscle	PDLIM3
2.59164e-185	1.676	0.909	0.41	5.55337e-181	SmoothMuscle	LPP
1.59511e-181	1.40325	0.721	0.196	3.41801e-177	SmoothMuscle	CKB
1.11055e-178	0.80652	0.332	0.039	2.37968e-174	SmoothMuscle	NPNT
1.38406e-178	0.933443	0.307	0.033	2.96576e-174	SmoothMuscle	SOSTDC1
8.22401e-175	1.87924	0.863	0.344	1.76224e-170	SmoothMuscle	FLNA
1.67775e-170	1.92451	0.992	0.933	3.59509e-166	SmoothMuscle	MYL6
1.89235e-159	1.03479	0.713	0.202	4.05494e-155	SmoothMuscle	NEXN
9.71642e-155	0.811821	0.629	0.15	2.08203e-150	SmoothMuscle	DMD
4.74338e-147	1.83605	0.959	0.753	1.01641e-142	SmoothMuscle	DSTN
8.01932e-146	0.892713	0.67	0.192	1.71838e-141	SmoothMuscle	PDLIM7
1.23785e-144	1.47682	0.997	0.965	2.65246e-140	SmoothMuscle	ACTB
4.79277e-141	1.13483	0.797	0.296	1.02699e-136	SmoothMuscle	PALLD
3.95809e-132	1.14877	0.698	0.238	8.48139e-128	SmoothMuscle	SVIL
3.04459e-114	0.881061	0.713	0.267	6.52395e-110	SmoothMuscle	ILK
4.53087e-113	0.885135	0.602	0.191	9.70874e-109	SmoothMuscle	CFL2
2.01534e-109	1.45224	0.424	0.098	4.31847e-105	SmoothMuscle	HHIP
1.87726e-107	0.950912	0.728	0.291	4.0226e-103	SmoothMuscle	ACTN1
3.8924e-102	0.80097	0.716	0.251	8.34063e-98	SmoothMuscle	PPP1R14A
1.1449e-94	1.3455	0.985	0.849	2.45329e-90	SmoothMuscle	CALD1
1.36706e-86	1.00717	0.832	0.49	2.92935e-82	SmoothMuscle	FHL1
2.90724e-85	0.804519	0.726	0.328	6.22964e-81	SmoothMuscle	VCL
2.29268e-83	0.937844	0.81	0.457	4.91275e-79	SmoothMuscle	SH3BGRL
2.39263e-71	0.974912	0.891	0.701	5.12693e-67	SmoothMuscle	NDUFA4
5.65746e-50	0.835247	0.708	0.424	1.21228e-45	SmoothMuscle	COX7B
2.15207e-43	0.860308	0.848	0.698	4.61146e-39	SmoothMuscle	COX6C
0	3.5654	0.872	0.369	0	Fibroblast S3	CFD
0	3.25601	0.968	0.47	0	Fibroblast S3	MGP
0	2.72314	0.991	0.528	0	Fibroblast S3	DCN
0	2.27381	0.832	0.639	0	Fibroblast S3	COL1A1
0	2.25592	0.944	0.396	0	Fibroblast S3	FBLN1
0	2.24856	0.966	0.627	0	Fibroblast S3	GSN
0	2.21681	0.298	0.036	0	Fibroblast S3	PLA2G2A
0	2.20864	0.802	0.157	0	Fibroblast S3	ADH1B
0	2.2012	0.669	0.017	0	Fibroblast S3	SFRP2
0	2.13639	0.898	0.631	0	Fibroblast S3	COL1A2
0	2.08805	0.741	0.107	0	Fibroblast S3	MFAP5
0	2.08368	0.86	0.321	0	Fibroblast S3	CCDC80
0	2.07911	0.786	0.052	0	Fibroblast S3	OGN
0	1.99494	0.757	0.04	0	Fibroblast S3	DPT
0	1.95839	0.785	0.327	0	Fibroblast S3	IGFBP6
0	1.90604	0.658	0.079	0	Fibroblast S3	C3
0	1.84775	0.867	0.216	0	Fibroblast S3	SERPINF1
0	1.83308	0.95	0.686	0	Fibroblast S3	CST3
0	1.64777	0.443	0.045	0	Fibroblast S3	C7
0	1.55513	0.746	0.174	0	Fibroblast S3	ITM2A
0	1.5101	0.526	0.029	0	Fibroblast S3	PI16
0	1.47685	0.857	0.755	0	Fibroblast S3	SPARC
0	1.3927	0.496	0.273	0	Fibroblast S3	GPX3
0	1.36988	0.794	0.363	0	Fibroblast S3	COL14A1
0	1.35966	0.899	0.427	0	Fibroblast S3	C1R
0	1.29603	0.772	0.219	0	Fibroblast S3	TNXB
0	1.24256	0.7	0.137	0	Fibroblast S3	SRPX
0	1.2234	0.808	0.414	0	Fibroblast S3	PLAC9
0	1.18879	0.636	0.049	0	Fibroblast S3	GPNMB
0	1.16074	0.692	0.199	0	Fibroblast S3	EFEMP1
0	1.14693	0.873	0.477	0	Fibroblast S3	S100A4
0	1.13886	0.587	0.135	0	Fibroblast S3	FBLN2
0	1.13549	0.721	0.281	0	Fibroblast S3	PCOLCE
0	1.12251	0.533	0.026	0	Fibroblast S3	C1QTNF3
0	1.12193	0.736	0.316	0	Fibroblast S3	FBN1
0	1.08863	0.491	0.051	0	Fibroblast S3	PRELP
0	1.08831	0.88	0.514	0	Fibroblast S3	SERPING1
0	1.06888	0.907	0.42	0	Fibroblast S3	LUM
0	1.0244	0.835	0.472	0	Fibroblast S3	FSTL1
0	0.997264	0.532	0.143	0	Fibroblast S3	UAP1
0	0.99181	0.991	0.966	0	Fibroblast S3	FTL
0	0.956785	0.221	0.02	0	Fibroblast S3	SLPI
0	0.95585	0.647	0.236	0	Fibroblast S3	ELN
0	0.955239	0.824	0.408	0	Fibroblast S3	MMP2
0	0.948712	0.701	0.341	0	Fibroblast S3	PLPP3
0	0.911732	0.721	0.277	0	Fibroblast S3	NUPR1
0	0.909951	0.741	0.358	0	Fibroblast S3	IGFBP5
1.26001e-303	1.62093	0.304	0.114	2.69996e-299	Fibroblast S3	APOD
2.60694e-274	1.19011	0.799	0.676	5.58614e-270	Fibroblast S3	COL3A1
1.96677e-194	0.999185	0.392	0.217	4.2144e-190	Fibroblast S3	MT1X
0	3.16474	0.909	0.014	0	Venous ECs	ACKR1
0	2.33686	0.833	0.096	0	Venous ECs	CLDN5
0	2.2203	0.851	0.093	0	Venous ECs	VWF
0	2.21522	0.912	0.28	0	Venous ECs	CD74
0	1.73991	0.765	0.13	0	Venous ECs	HLA-DRB1
0	1.7388	0.799	0.12	0	Venous ECs	EGFL7
0	1.71449	0.865	0.127	0	Venous ECs	PECAM1
0	1.60625	0.885	0.322	0	Venous ECs	IFI27
0	1.59791	0.788	0.147	0	Venous ECs	CALCRL
0	1.5914	0.582	0.006	0	Venous ECs	ADGRG6
0	1.57034	0.521	0.007	0	Venous ECs	MADCAM1
0	1.55173	0.742	0.156	0	Venous ECs	HLA-DRA
0	1.54083	0.72	0.242	0	Venous ECs	CPE
0	1.52718	0.7	0.063	0	Venous ECs	RAMP3
0	1.45505	0.625	0.066	0	Venous ECs	SLCO2A1
0	1.43259	0.764	0.342	0	Venous ECs	CLU
0	1.43117	0.729	0.087	0	Venous ECs	PTPRB
0	1.33885	0.675	0.241	0	Venous ECs	FABP5
0	1.32724	0.69	0.106	0	Venous ECs	RNASE1
0	1.32184	0.795	0.306	0	Venous ECs	ID1
0	1.30158	0.543	0.058	0	Venous ECs	CYP1B1
0	1.26256	0.65	0.103	0	Venous ECs	SOX18
0	1.25807	0.716	0.093	0	Venous ECs	CD93
0	1.24671	0.763	0.253	0	Venous ECs	ENG
0	1.24427	0.828	0.43	0	Venous ECs	TGFBR2
0	1.22165	0.631	0.135	0	Venous ECs	HYAL2
0	1.20527	0.538	0.036	0	Venous ECs	MPZL2
0	1.17826	0.473	0.036	0	Venous ECs	RASA4
0	1.17826	0.685	0.205	0	Venous ECs	LIFR
0	1.16835	0.909	0.587	0	Venous ECs	HLA-E
0	1.16448	0.736	0.082	0	Venous ECs	PLVAP
0	1.15085	0.745	0.237	0	Venous ECs	NPDC1
0	1.10792	0.675	0.229	0	Venous ECs	KCTD12
0	1.10015	0.611	0.092	0	Venous ECs	ITGA6
0	1.0987	0.962	0.89	0	Venous ECs	ITM2B
0	1.09015	0.571	0.099	0	Venous ECs	HLA-DPA1
0	1.0828	0.822	0.453	0	Venous ECs	FKBP1A
0	1.08046	0.232	0.003	0	Venous ECs	SELE
0	1.04582	0.495	0.05	0	Venous ECs	HLA-DRB5
0	1.0364	0.564	0.085	0	Venous ECs	DUSP23
0	1.03571	0.442	0.01	0	Venous ECs	CCL14
0	1.03424	0.654	0.147	0	Venous ECs	CAVIN2
0	1.02819	0.658	0.154	0	Venous ECs	JAM2
0	1.00509	0.619	0.101	0	Venous ECs	CLEC14A
0	1.00252	0.663	0.118	0	Venous ECs	SRGN
9.26835e-276	1.1128	0.953	0.692	1.98602e-271	Venous ECs	SPARCL1
1.94726e-259	1.10168	0.861	0.597	4.17259e-255	Venous ECs	IGFBP4
7.28885e-213	1.26387	0.697	0.367	1.56185e-208	Venous ECs	IFITM1
1.45257e-191	1.14467	0.717	0.446	3.11257e-187	Venous ECs	NPC2
4.94513e-38	1.01143	0.327	0.191	1.05964e-33	Venous ECs	IGHA1
0	3.55116	0.94	0.072	0	Pericyte Immature	RGS5
0	1.84663	0.689	0.085	0	Pericyte Immature	CD36
0	1.5224	0.618	0.016	0	Pericyte Immature	HIGD1B
0	1.51984	0.639	0.067	0	Pericyte Immature	NDUFA4L2
0	1.48713	0.742	0.065	0	Pericyte Immature	NOTCH3
0	1.441	0.845	0.442	0	Pericyte Immature	COL4A1
0	1.30197	0.718	0.25	0	Pericyte Immature	PDGFRB
0	1.2911	0.622	0.177	0	Pericyte Immature	ASPN
0	1.2203	0.704	0.184	0	Pericyte Immature	MEF2C
0	1.15976	0.715	0.148	0	Pericyte Immature	MCAM
0	1.15878	0.56	0.023	0	Pericyte Immature	COX4I2
0	1.13248	0.724	0.225	0	Pericyte Immature	ITGA1
0	0.941228	0.52	0.057	0	Pericyte Immature	ANGPT2
0	0.920894	0.583	0.128	0	Pericyte Immature	MYO1B
0	0.905326	0.558	0.09	0	Pericyte Immature	ADGRF5
0	0.888978	0.362	0.047	0	Pericyte Immature	STEAP4
0	0.875707	0.44	0.043	0	Pericyte Immature	ABCC9
0	0.860994	0.512	0.077	0	Pericyte Immature	EDNRA
0	0.841245	0.607	0.144	0	Pericyte Immature	TINAGL1
0	0.765912	0.381	0.061	0	Pericyte Immature	ARHGDIB
0	0.746551	0.417	0.047	0	Pericyte Immature	GJA4
0	0.705569	0.39	0.068	0	Pericyte Immature	C20orf27
2.04367e-296	1.15918	0.985	0.844	4.37918e-292	Pericyte Immature	CALD1
7.8355e-289	0.81454	0.519	0.129	1.67899e-284	Pericyte Immature	SYNPO2
2.12148e-288	1.1413	0.776	0.345	4.5459e-284	Pericyte Immature	NR2F2
1.4645e-287	1.30021	0.862	0.514	3.13813e-283	Pericyte Immature	COL4A2
3.62885e-282	1.4125	0.709	0.247	7.77591e-278	Pericyte Immature	ACTA2
1.1092e-275	0.815875	0.41	0.088	2.37679e-271	Pericyte Immature	ARHGAP15
1.10381e-260	0.950602	0.601	0.194	2.36524e-256	Pericyte Immature	HES4
1.95235e-256	0.844011	0.445	0.109	4.1835e-252	Pericyte Immature	IGFBP2
1.68698e-248	0.915056	0.563	0.182	3.61485e-244	Pericyte Immature	CYTOR
5.96117e-243	0.825722	0.64	0.237	1.27736e-238	Pericyte Immature	EPS8
1.75066e-216	0.887737	0.511	0.162	3.75131e-212	Pericyte Immature	CSRP2
3.04752e-216	1.36222	0.965	0.791	6.53023e-212	Pericyte Immature	IGFBP7
3.13459e-210	1.16304	0.799	0.43	6.7168e-206	Pericyte Immature	MYL9
1.53725e-208	0.967772	0.891	0.649	3.29402e-204	Pericyte Immature	SEPT7
1.33923e-204	1.01318	0.715	0.353	2.8697e-200	Pericyte Immature	COL18A1
2.42233e-193	0.78669	0.635	0.251	5.19056e-189	Pericyte Immature	CPE
1.75015e-178	0.718684	0.474	0.151	3.75022e-174	Pericyte Immature	FRZB
3.87129e-173	0.74398	0.492	0.172	8.2954e-169	Pericyte Immature	CCDC102B
3.49561e-158	0.716031	0.596	0.253	7.49039e-154	Pericyte Immature	BGN
2.60209e-152	0.949549	0.299	0.075	5.57576e-148	Pericyte Immature	FABP4
1.51127e-151	0.739478	0.639	0.317	3.23835e-147	Pericyte Immature	DLC1
1.91287e-139	0.771379	0.314	0.089	4.0989e-135	Pericyte Immature	RGS16
1.13295e-135	0.72214	0.817	0.535	2.42769e-131	Pericyte Immature	TPM1
2.98867e-115	0.716101	0.921	0.781	6.40412e-111	Pericyte Immature	CALM2
4.19441e-113	0.765099	0.786	0.51	8.98778e-109	Pericyte Immature	CAV1
3.8621e-101	0.712267	0.674	0.398	8.27571e-97	Pericyte Immature	MARCKS
6.67107e-94	0.738822	0.575	0.291	1.42948e-89	Pericyte Immature	TAGLN
5.53409e-48	0.802844	0.681	0.537	1.18584e-43	Pericyte Immature	ID3
0	5.48923	0.948	0.018	0	Lymphatic ECs	CCL21
0	3.69784	0.968	0.033	0	Lymphatic ECs	MMRN1
0	3.19529	0.943	0.12	0	Lymphatic ECs	TFF3
0	3.08888	0.88	0.006	0	Lymphatic ECs	LYVE1
0	2.62416	0.922	0.118	0	Lymphatic ECs	CLDN5
0	2.48522	0.987	0.565	0	Lymphatic ECs	TFPI
0	2.33485	0.907	0.157	0	Lymphatic ECs	CAVIN2
0	2.23552	0.919	0.267	0	Lymphatic ECs	PPFIBP1
0	1.54472	0.781	0.14	0	Lymphatic ECs	ARL4A
0	1.49519	0.614	0.009	0	Lymphatic ECs	PKHD1L1
0	1.36957	0.629	0.022	0	Lymphatic ECs	PROX1
0	1.28908	0.627	0.041	0	Lymphatic ECs	DSP
0	1.194	0.53	0.067	0	Lymphatic ECs	ANGPT2
0	1.13298	0.585	0.075	0	Lymphatic ECs	ECSCR
0	1.12874	0.577	0.002	0	Lymphatic ECs	RELN
0	1.0178	0.226	0.005	0	Lymphatic ECs	NTS
0	1.00295	0.489	0.019	0	Lymphatic ECs	TC2N
0	0.988575	0.538	0.013	0	Lymphatic ECs	FLT4
0	0.976221	0.61	0.105	0	Lymphatic ECs	RHOJ
0	0.968711	0.594	0.099	0	Lymphatic ECs	NRP2
0	0.907135	0.6	0.098	0	Lymphatic ECs	GMFG
0	0.903168	0.494	0.067	0	Lymphatic ECs	VPS35L
0	0.872665	0.462	0.001	0	Lymphatic ECs	TBX1
3.81334e-302	1.293	0.69	0.15	8.17122e-298	Lymphatic ECs	HYAL2
1.41238e-277	0.989817	0.669	0.144	3.02646e-273	Lymphatic ECs	MGST2
1.70326e-262	0.887937	0.691	0.146	3.64975e-258	Lymphatic ECs	EGFL7
1.24378e-254	0.909122	0.624	0.136	2.66518e-250	Lymphatic ECs	PTPRE
9.70512e-253	1.95469	0.88	0.401	2.07961e-248	Lymphatic ECs	AKAP12
3.26411e-228	1.68436	0.909	0.455	6.99434e-224	Lymphatic ECs	CD9
4.21028e-218	0.996844	0.661	0.189	9.02179e-214	Lymphatic ECs	PPP1R2
5.23745e-218	1.51089	0.921	0.518	1.12228e-213	Lymphatic ECs	GNG11
1.68846e-214	1.41526	0.954	0.596	3.61804e-210	Lymphatic ECs	HLA-E
1.37332e-212	1.03147	0.754	0.24	2.94274e-208	Lymphatic ECs	ARHGAP29
3.91566e-212	1.04357	0.767	0.266	8.39048e-208	Lymphatic ECs	RAB11A
5.26366e-212	0.967453	0.609	0.158	1.1279e-207	Lymphatic ECs	MARCKSL1
2.877e-203	1.04053	0.636	0.17	6.16483e-199	Lymphatic ECs	FGL2
5.71218e-203	0.904247	0.734	0.207	1.22401e-198	Lymphatic ECs	RAMP2
3.34226e-185	1.23172	0.734	0.297	7.1618e-181	Lymphatic ECs	GYPC
2.90981e-181	1.26223	0.993	0.817	6.23515e-177	Lymphatic ECs	S100A10
1.15214e-138	0.961215	0.634	0.235	2.4688e-134	Lymphatic ECs	ARL6IP1
1.34107e-137	1.30461	0.963	0.866	2.87365e-133	Lymphatic ECs	ATP5F1E
5.16077e-129	0.968087	0.803	0.39	1.10585e-124	Lymphatic ECs	CRIP2
4.77617e-126	0.873762	0.594	0.207	1.02344e-121	Lymphatic ECs	MAF
6.73886e-124	1.64113	0.745	0.417	1.444e-119	Lymphatic ECs	PLPP1
2.2553e-122	1.03663	0.872	0.575	4.83266e-118	Lymphatic ECs	APP
8.16965e-119	0.88612	1	0.978	1.75059e-114	Lymphatic ECs	TMSB10
2.35358e-118	1.13333	0.936	0.674	5.04325e-114	Lymphatic ECs	TIMP3
4.0879e-117	1.00618	0.916	0.716	8.75954e-113	Lymphatic ECs	ANXA2
1.3877e-111	1.01254	0.841	0.522	2.97357e-107	Lymphatic ECs	SPTBN1
1.26043e-102	0.937472	0.781	0.456	2.70084e-98	Lymphatic ECs	CD59
0	3.47961	0.985	0.244	0	Pericyte Contractile	ACTA2
0	3.42173	0.987	0.281	0	Pericyte Contractile	TAGLN
0	2.9479	0.951	0.433	0	Pericyte Contractile	ADIRF
0	2.86574	0.944	0.084	0	Pericyte Contractile	MYH11
0	2.74724	0.976	0.429	0	Pericyte Contractile	MYL9
0	2.66026	0.962	0.442	0	Pericyte Contractile	TPM2
0	2.27242	0.97	0.749	0	Pericyte Contractile	DSTN
0	2.1315	0.841	0.099	0	Pericyte Contractile	SORBS2
0	1.94479	0.673	0.009	0	Pericyte Contractile	RERGL
0	1.90164	0.765	0.032	0	Pericyte Contractile	PLN
0	1.84832	0.931	0.535	0	Pericyte Contractile	TPM1
0	1.83607	0.758	0.194	0	Pericyte Contractile	HES4
0	1.76734	0.996	0.964	0	Pericyte Contractile	ACTB
0	1.7563	0.802	0.152	0	Pericyte Contractile	MCAM
0	1.69233	0.775	0.275	0	Pericyte Contractile	CSRP1
0	1.57705	0.801	0.24	0	Pericyte Contractile	PPP1R14A
0	1.57704	0.735	0.159	0	Pericyte Contractile	CSRP2
0	1.52415	0.989	0.932	0	Pericyte Contractile	MYL6
0	1.4408	0.538	0.091	0	Pericyte Contractile	CARMN
0	1.42677	0.69	0.11	0	Pericyte Contractile	LMOD1
0	1.37869	0.706	0.138	0	Pericyte Contractile	BCAM
0	1.37189	0.688	0.082	0	Pericyte Contractile	CNN1
0	1.27088	0.78	0.174	0	Pericyte Contractile	MYLK
0	1.21595	0.632	0.078	0	Pericyte Contractile	NOTCH3
0	1.19884	0.545	0.072	0	Pericyte Contractile	PTP4A3
0	1.10644	0.56	0.116	0	Pericyte Contractile	LBH
0	0.998968	0.499	0.058	0	Pericyte Contractile	SYNM
7.16055e-308	1.75154	0.827	0.336	1.53436e-303	Pericyte Contractile	FLNA
1.19318e-298	1.27086	0.482	0.092	2.55675e-294	Pericyte Contractile	SNCG
2.50387e-262	1.00496	0.624	0.177	5.36529e-258	Pericyte Contractile	RCAN2
2.31081e-257	1.07161	0.662	0.21	4.95161e-253	Pericyte Contractile	ZFHX3
1.47916e-223	1.16471	0.646	0.21	3.16955e-219	Pericyte Contractile	CRYAB
1.68504e-217	1.23014	0.985	0.846	3.6107e-213	Pericyte Contractile	CALD1
3.32419e-188	1.35532	0.885	0.697	7.12306e-184	Pericyte Contractile	NDUFA4
1.35075e-187	1.20353	0.518	0.159	2.89438e-183	Pericyte Contractile	PHLDA2
5.28454e-184	1.32146	0.499	0.137	1.13237e-179	Pericyte Contractile	MT1M
8.8248e-179	1.18525	0.966	0.698	1.89098e-174	Pericyte Contractile	SPARCL1
2.40644e-169	0.981576	0.665	0.289	5.15651e-165	Pericyte Contractile	PPP1R12A
4.03416e-143	1.06929	0.777	0.455	8.6444e-139	Pericyte Contractile	TSC22D1
1.25254e-131	1.39952	0.757	0.424	2.68394e-127	Pericyte Contractile	GADD45B
2.51795e-129	1.32672	0.877	0.52	5.39547e-125	Pericyte Contractile	C11orf96
2.85758e-122	1.23118	0.854	0.657	6.12322e-118	Pericyte Contractile	HSPB1
1.5348e-116	0.983017	0.57	0.237	3.28878e-112	Pericyte Contractile	MT1E
1.6903e-116	1.11246	0.541	0.224	3.62198e-112	Pericyte Contractile	CRIP1
4.91221e-101	1.0346	0.699	0.39	1.05259e-96	Pericyte Contractile	PPP1CB
1.63976e-93	0.975173	0.73	0.451	3.51368e-89	Pericyte Contractile	RHOB
5.94087e-85	1.07684	0.56	0.292	1.27301e-80	Pericyte Contractile	PDK4
1.84771e-84	1.19056	0.546	0.265	3.95927e-80	Pericyte Contractile	MT1X
5.64407e-17	1.05151	0.203	0.112	1.20941e-12	Pericyte Contractile	JCHAIN
0.000189582	0.9899	0.154	0.117	1	Pericyte Contractile	IGHA2
0	2.43029	0.889	0.253	0	Pericyte Angiogenic	ACTA2
0	1.96894	0.662	0.099	0	Pericyte Angiogenic	RGS5
0	1.11982	0.603	0.085	0	Pericyte Angiogenic	NOTCH3
0	0.945312	0.415	0.043	0	Pericyte Angiogenic	INPP4B
6.89365e-292	0.916516	0.416	0.053	1.47717e-287	Pericyte Angiogenic	SYTL2
9.07255e-282	1.31767	0.409	0.053	1.94407e-277	Pericyte Angiogenic	STEAP4
2.09911e-251	2.02415	0.845	0.291	4.49798e-247	Pericyte Angiogenic	TAGLN
5.15173e-234	1.45153	0.598	0.136	1.10391e-229	Pericyte Angiogenic	SYNPO2
7.72592e-233	1.94282	0.449	0.076	1.65551e-228	Pericyte Angiogenic	FABP4
2.72156e-224	1.26216	0.34	0.045	5.83177e-220	Pericyte Angiogenic	C2orf40
3.08133e-210	0.705156	0.308	0.038	6.60268e-206	Pericyte Angiogenic	HIGD1B
9.63314e-184	1.57331	0.477	0.104	2.06419e-179	Pericyte Angiogenic	CD36
2.15138e-158	1.37565	0.887	0.54	4.60998e-154	Pericyte Angiogenic	TPM1
1.16738e-157	0.806547	0.493	0.121	2.50147e-153	Pericyte Angiogenic	LMOD1
7.78899e-152	1.02561	0.707	0.258	1.66902e-147	Pericyte Angiogenic	CPE
2.71243e-150	1.24339	0.983	0.848	5.81219e-146	Pericyte Angiogenic	CALD1
1.85782e-140	0.909418	0.585	0.185	3.98094e-136	Pericyte Angiogenic	MYLK
1.41882e-138	1.4107	0.803	0.439	3.04025e-134	Pericyte Angiogenic	MYL9
2.13375e-130	0.860075	0.528	0.157	4.57219e-126	Pericyte Angiogenic	TINAGL1
2.17754e-121	0.878229	0.397	0.098	4.66603e-117	Pericyte Angiogenic	CARMN
7.44456e-118	1.1793	0.873	0.655	1.59522e-113	Pericyte Angiogenic	SEPT7
3.81551e-117	1.14475	0.714	0.356	8.17587e-113	Pericyte Angiogenic	NR2F2
4.12974e-110	1.0289	0.549	0.2	8.84921e-106	Pericyte Angiogenic	MEF2C
1.04529e-108	0.795135	0.371	0.096	2.23985e-104	Pericyte Angiogenic	ARHGAP15
1.5141e-105	0.702882	0.425	0.125	3.2444e-101	Pericyte Angiogenic	PPP1R12B
1.78771e-98	0.982744	0.35	0.093	3.8307e-94	Pericyte Angiogenic	RGS16
5.58094e-96	0.757306	0.394	0.107	1.19588e-91	Pericyte Angiogenic	MYH11
7.84479e-96	0.935773	0.533	0.205	1.68098e-91	Pericyte Angiogenic	HES4
6.72319e-95	1.14251	0.768	0.452	1.44065e-90	Pericyte Angiogenic	TPM2
1.23557e-91	0.820451	0.571	0.248	2.64757e-87	Pericyte Angiogenic	EPS8
1.39894e-91	0.791269	0.331	0.088	2.99765e-87	Pericyte Angiogenic	NDUFA4L2
5.5588e-89	0.747789	0.479	0.167	1.19114e-84	Pericyte Angiogenic	MCAM
2.27192e-84	0.944025	0.824	0.516	4.86827e-80	Pericyte Angiogenic	CAV1
8.32048e-84	0.811252	0.378	0.119	1.78291e-79	Pericyte Angiogenic	IGFBP2
5.87971e-83	0.763138	0.585	0.264	1.2599e-78	Pericyte Angiogenic	PDGFRB
4.0295e-81	0.832408	0.993	0.964	8.6344e-77	Pericyte Angiogenic	ACTB
1.50227e-72	0.787904	0.909	0.784	3.21906e-68	Pericyte Angiogenic	CALM2
4.25371e-61	1.06047	0.688	0.445	9.11484e-57	Pericyte Angiogenic	ADIRF
5.20536e-60	1.54858	0.817	0.59	1.1154e-55	Pericyte Angiogenic	MT2A
1.8587e-58	1.12842	0.894	0.797	3.98283e-54	Pericyte Angiogenic	IGFBP7
2.50977e-52	1.25595	0.491	0.242	5.37794e-48	Pericyte Angiogenic	MT1E
7.29156e-52	1.60651	0.524	0.283	1.56243e-47	Pericyte Angiogenic	CCL2
7.54987e-50	1.3308	0.357	0.144	1.61779e-45	Pericyte Angiogenic	MT1M
9.92665e-50	0.713769	0.27	0.087	2.12708e-45	Pericyte Angiogenic	ACTG2
2.69736e-48	0.727985	0.772	0.567	5.77991e-44	Pericyte Angiogenic	ARID5B
5.72609e-45	1.37163	0.267	0.096	1.22699e-40	Pericyte Angiogenic	MT1A
2.50635e-38	0.760907	0.671	0.471	5.3706e-34	Pericyte Angiogenic	FILIP1L
1.13959e-19	0.731882	0.693	0.528	2.44192e-15	Pericyte Angiogenic	C11orf96
1.54388e-19	0.713093	0.406	0.259	3.30823e-15	Pericyte Angiogenic	ATF3
0.000576905	0.831663	0.315	0.274	1	Pericyte Angiogenic	MT1X
0	2.30889	0.776	0.086	0	Myofibroblast	HHIP
0	1.98172	0.882	0.094	0	Myofibroblast	MYH11
0	1.85488	0.933	0.288	0	Myofibroblast	TAGLN
0	1.81919	0.7	0.076	0	Myofibroblast	ACTG2
0	1.64117	0.827	0.178	0	Myofibroblast	MYLK
0	1.6013	0.939	0.251	0	Myofibroblast	ACTA2
0	1.43446	0.569	0.024	0	Myofibroblast	SOSTDC1
0	1.23727	0.582	0.03	0	Myofibroblast	NPNT
0	0.997131	0.534	0.028	0	Myofibroblast	MYOCD
0	0.701003	0.418	0.011	0	Myofibroblast	HSD17B6
4.08451e-306	0.991376	0.561	0.091	8.75229e-302	Myofibroblast	CNN1
7.7642e-269	0.723862	0.429	0.061	1.66371e-264	Myofibroblast	WFDC1
2.3507e-264	0.890913	0.596	0.118	5.03708e-260	Myofibroblast	LMOD1
8.94083e-261	1.25188	0.736	0.212	1.91584e-256	Myofibroblast	PDLIM3
3.34111e-217	1.44279	0.864	0.407	7.15934e-213	Myofibroblast	LPP
1.27928e-210	1.60765	0.923	0.539	2.74124e-206	Myofibroblast	TPM1
9.23755e-203	0.989175	0.576	0.136	1.97942e-198	Myofibroblast	SYNPO2
3.49284e-199	0.862636	0.478	0.096	7.48445e-195	Myofibroblast	CARMN
6.01912e-190	0.757714	0.492	0.111	1.28978e-185	Myofibroblast	APCDD1
1.08626e-189	0.821481	0.439	0.09	2.32763e-185	Myofibroblast	C12orf75
1.8648e-183	1.21372	0.993	0.932	3.99589e-179	Myofibroblast	MYL6
6.55769e-175	1.29357	0.783	0.341	1.40518e-170	Myofibroblast	FLNA
4.53429e-170	0.858672	0.835	0.263	9.71607e-166	Myofibroblast	ADAMDEC1
1.49633e-168	0.84613	0.542	0.143	3.20634e-164	Myofibroblast	RALGPS2
1.64894e-161	0.858254	0.589	0.178	3.53335e-157	Myofibroblast	LTBP1
1.86244e-148	1.20555	0.838	0.438	3.99084e-144	Myofibroblast	MYL9
2.66741e-140	0.760334	0.517	0.147	5.71573e-136	Myofibroblast	PTCH1
1.47387e-135	0.932809	0.613	0.218	3.15821e-131	Myofibroblast	CMIP
3.02724e-132	1.15536	0.806	0.451	6.48677e-128	Myofibroblast	TPM2
2.64406e-131	0.759428	0.507	0.149	5.6657e-127	Myofibroblast	DMD
5.10159e-124	0.94147	0.862	0.522	1.09317e-119	Myofibroblast	COL4A2
4.45032e-121	0.865386	0.626	0.242	9.53615e-117	Myofibroblast	LINC01082
2.30512e-119	0.886585	0.668	0.282	4.93941e-115	Myofibroblast	CSRP1
3.01075e-117	0.739437	0.673	0.259	6.45143e-113	Myofibroblast	EDIL3
3.70354e-116	0.719875	0.448	0.131	7.93594e-112	Myofibroblast	SMTN
1.60716e-114	0.796251	0.71	0.325	3.44383e-110	Myofibroblast	VCL
2.66096e-113	1.05077	0.904	0.699	5.7019e-109	Myofibroblast	NDUFA4
5.32505e-110	0.954771	0.828	0.378	1.14105e-105	Myofibroblast	CXCL14
2.63024e-100	0.866441	0.798	0.453	5.63608e-96	Myofibroblast	COL4A1
6.85395e-89	0.73317	0.759	0.388	1.46866e-84	Myofibroblast	CTSC
1.17679e-88	1.02538	0.894	0.618	2.52162e-84	Myofibroblast	FN1
1.79134e-84	0.775196	0.896	0.753	3.83848e-80	Myofibroblast	DSTN
3.42675e-74	0.680258	0.894	0.743	7.34284e-70	Myofibroblast	ITGB1
7.93597e-70	0.678923	0.949	0.848	1.70052e-65	Myofibroblast	CALD1
1.63999e-68	0.736118	0.623	0.314	3.51417e-64	Myofibroblast	TLE4
1.76137e-62	0.713825	0.769	0.489	3.77427e-58	Myofibroblast	DST
4.46093e-60	0.719264	0.638	0.375	9.55888e-56	Myofibroblast	ZEB2
2.40435e-58	0.717297	0.635	0.36	5.15204e-54	Myofibroblast	SOX4
3.99981e-45	0.705774	0.641	0.44	8.57079e-41	Myofibroblast	TCEAL4
5.69986e-28	0.685248	0.855	0.758	1.22137e-23	Myofibroblast	MTRNR2L12
0	3.2764	0.943	0.259	0	Fibroblast S2	POSTN
0	2.788	0.345	0.038	0	Fibroblast S2	AREG
0	2.74618	0.977	0.3	0	Fibroblast S2	CXCL14
0	2.66749	0.871	0.108	0	Fibroblast S2	F3
0	2.30511	0.903	0.228	0	Fibroblast S2	PLAT
0	2.00318	0.837	0.062	0	Fibroblast S2	TRPA1
0	1.92308	0.519	0.014	0	Fibroblast S2	MMP1
0	1.68396	0.645	0.046	0	Fibroblast S2	NRG1
0	1.62765	0.753	0.033	0	Fibroblast S2	HSD17B2
0	1.60484	0.88	0.384	0	Fibroblast S2	PDGFRA
0	1.56869	0.253	0.018	0	Fibroblast S2	MMP3
0	1.55782	0.677	0.009	0	Fibroblast S2	VSTM2A
0	1.48381	0.607	0.025	0	Fibroblast S2	ALKAL2
0	1.27282	0.934	0.588	0	Fibroblast S2	SAT1
0	1.26217	0.735	0.153	0	Fibroblast S2	EDNRB
0	1.25044	0.582	0.021	0	Fibroblast S2	SOX6
0	1.23474	0.661	0.091	0	Fibroblast S2	FRZB
0	1.22899	0.513	0.014	0	Fibroblast S2	PAPPA2
0	1.16801	0.624	0.095	0	Fibroblast S2	BMP5
0	1.15443	0.49	0.082	0	Fibroblast S2	ODC1
0	1.13292	0.594	0.043	0	Fibroblast S2	COL4A5
0	1.11188	0.618	0.089	0	Fibroblast S2	PDGFD
0	1.02006	0.526	0.047	0	Fibroblast S2	DMKN
0	1.00841	0.595	0.178	0	Fibroblast S2	BMP4
0	0.995737	0.502	0.027	0	Fibroblast S2	PCSK6
0	0.989656	0.832	0.486	0	Fibroblast S2	C11orf96
0	0.985701	0.57	0.197	0	Fibroblast S2	SULF1
0	0.971576	0.478	0.108	0	Fibroblast S2	HGF
0	0.962719	0.493	0.063	0	Fibroblast S2	CPM
0	0.95357	0.593	0.189	0	Fibroblast S2	TXNDC17
0	0.936283	0.599	0.242	0	Fibroblast S2	GEM
0	0.904318	0.774	0.454	0	Fibroblast S2	APLP2
0	0.880052	0.756	0.41	0	Fibroblast S2	PDLIM1
0	0.860798	0.473	0.087	0	Fibroblast S2	TMEM158
0	0.851975	0.551	0.232	0	Fibroblast S2	ATP2B1
0	0.846339	0.662	0.396	0	Fibroblast S2	MYADM
0	0.830115	0.531	0.104	0	Fibroblast S2	KREMEN1
0	0.820458	0.912	0.65	0	Fibroblast S2	COL6A1
0	0.817029	0.479	0.012	0	Fibroblast S2	NSG1
0	0.809895	0.841	0.528	0	Fibroblast S2	COL6A3
0	0.803125	0.408	0.047	0	Fibroblast S2	MCTP2
0	0.802434	0.518	0.149	0	Fibroblast S2	STMN2
0	0.80231	0.575	0.164	0	Fibroblast S2	FENDRR
0	0.801192	0.722	0.423	0	Fibroblast S2	LAMA4
0	0.799273	0.672	0.334	0	Fibroblast S2	PHLDA1
0	0.794647	0.523	0.174	0	Fibroblast S2	PLK2
2.8887e-296	1.65833	0.726	0.622	6.1899e-292	Fibroblast S2	LMNA
6.19811e-293	1.00514	0.656	0.361	1.32813e-288	Fibroblast S2	TCIM
3.46478e-223	1.15327	0.64	0.458	7.42433e-219	Fibroblast S2	EMP1
1.03835e-147	0.890184	0.741	0.656	2.22497e-143	Fibroblast S2	ANXA1
0	2.44155	0.626	0.064	0	Arterial ECs	PLVAP
0	2.3984	0.707	0.218	0	Arterial ECs	FABP5
0	2.21168	0.776	0.08	0	Arterial ECs	SRGN
0	2.11428	0.906	0.294	0	Arterial ECs	IFI27
0	1.91248	0.83	0.28	0	Arterial ECs	ID1
0	1.90298	0.865	0.093	0	Arterial ECs	PECAM1
0	1.78044	0.863	0.256	0	Arterial ECs	CD74
0	1.77476	0.789	0.217	0	Arterial ECs	SLC9A3R2
0	1.71896	0.78	0.158	0	Arterial ECs	RAMP2
0	1.70696	0.735	0.068	0	Arterial ECs	SOX18
0	1.673	0.708	0.054	0	Arterial ECs	FLT1
0	1.62503	0.626	0.124	0	Arterial ECs	CD320
0	1.62375	0.91	0.481	0	Arterial ECs	CAV1
0	1.59561	0.854	0.31	0	Arterial ECs	TM4SF1
0	1.57524	0.761	0.071	0	Arterial ECs	RNASE1
0	1.4058	0.93	0.57	0	Arterial ECs	HLA-E
0	1.39543	0.753	0.094	0	Arterial ECs	EGFL7
0	1.37999	0.59	0.127	0	Arterial ECs	SGK1
0	1.3755	0.73	0.063	0	Arterial ECs	CD93
0	1.35303	0.689	0.069	0	Arterial ECs	CLEC14A
0	1.321	0.982	0.799	0	Arterial ECs	HLA-B
0	1.31514	0.849	0.35	0	Arterial ECs	CRIP2
0	1.31301	0.693	0.352	0	Arterial ECs	IFITM1
0	1.31256	0.673	0.048	0	Arterial ECs	PODXL
0	1.28319	0.789	0.259	0	Arterial ECs	EPAS1
0	1.27788	0.629	0.116	0	Arterial ECs	HLA-DRB1
0	1.27354	0.678	0.063	0	Arterial ECs	PTPRB
0	1.26691	0.696	0.237	0	Arterial ECs	ENG
0	1.26552	0.613	0.065	0	Arterial ECs	ICAM2
0	1.26548	0.45	0.031	0	Arterial ECs	EDN1
0	1.24192	0.956	0.68	0	Arterial ECs	SPARCL1
0	1.22809	0.663	0.079	0	Arterial ECs	VWF
0	1.22043	0.726	0.278	0	Arterial ECs	HSPG2
0	1.18485	0.81	0.383	0	Arterial ECs	STOM
0	1.18363	0.705	0.394	0	Arterial ECs	PLPP1
0	1.17035	0.666	0.059	0	Arterial ECs	ADGRL4
0	1.14358	0.607	0.062	0	Arterial ECs	EMCN
0	1.13577	0.482	0.049	0	Arterial ECs	AQP1
0	1.1225	0.619	0.063	0	Arterial ECs	S1PR1
0	1.1132	0.438	0.023	0	Arterial ECs	RBP7
0	1.11223	0.657	0.134	0	Arterial ECs	SEC14L1
0	1.11057	0.648	0.059	0	Arterial ECs	CDH5
0	1.108	0.644	0.124	0	Arterial ECs	CAVIN2
0	1.0984	0.58	0.077	0	Arterial ECs	PIK3R3
0	1.08914	0.664	0.082	0	Arterial ECs	ESAM
0	1.07623	0.439	0.077	0	Arterial ECs	CD36
0	1.07315	0.666	0.299	0	Arterial ECs	KLF2
0	1.06906	0.568	0.073	0	Arterial ECs	ITGA6
1.0941e-279	1.35371	0.487	0.201	2.34445e-275	Arterial ECs	RGCC
7.70904e-206	1.51846	0.544	0.296	1.65189e-201	Arterial ECs	IGFBP3
0	2.02466	0.752	0.011	0	Fibroblast Cycling	TOP2A
0	1.65496	0.654	0.011	0	Fibroblast Cycling	CENPF
0	1.4516	0.662	0.014	0	Fibroblast Cycling	NUSAP1
0	1.27311	0.534	0.004	0	Fibroblast Cycling	ASPM
0	1.26793	0.654	0.005	0	Fibroblast Cycling	MKI67
0	1.20696	0.541	0.009	0	Fibroblast Cycling	PCLAF
0	1.07839	0.586	0.012	0	Fibroblast Cycling	CDK1
0	1.05345	0.549	0.005	0	Fibroblast Cycling	UBE2C
0	1.04966	0.526	0.01	0	Fibroblast Cycling	TYMS
0	0.876654	0.511	0.005	0	Fibroblast Cycling	TPX2
0	0.806539	0.481	0.005	0	Fibroblast Cycling	BIRC5
0	0.75969	0.451	0.003	0	Fibroblast Cycling	KNL1
0	0.74631	0.474	0.003	0	Fibroblast Cycling	PBK
9.15315e-306	1.46329	0.684	0.039	1.96134e-301	Fibroblast Cycling	PTTG1
3.30859e-217	0.779546	0.496	0.028	7.08964e-213	Fibroblast Cycling	CKAP2
1.47107e-109	1.06312	0.594	0.079	3.15222e-105	Fibroblast Cycling	CKS2
2.70378e-101	2.12277	0.842	0.201	5.79367e-97	Fibroblast Cycling	STMN1
2.1434e-94	1.0688	0.639	0.106	4.59287e-90	Fibroblast Cycling	SMC4
5.43203e-92	1.55631	0.737	0.159	1.16398e-87	Fibroblast Cycling	HMGB2
6.85705e-54	0.746912	0.556	0.123	1.46933e-49	Fibroblast Cycling	TMPO
1.05325e-52	1.72317	0.917	0.557	2.25691e-48	Fibroblast Cycling	TUBA1B
3.78114e-51	1.58671	0.977	0.857	8.10224e-47	Fibroblast Cycling	HMGB1
3.47902e-50	1.51124	0.902	0.464	7.45485e-46	Fibroblast Cycling	HMGN2
1.57312e-48	1.21688	0.143	0.01	3.37089e-44	Fibroblast Cycling	REG1A
2.66696e-48	1.609	0.887	0.508	5.71476e-44	Fibroblast Cycling	H2AFZ
8.15807e-46	1.50286	0.203	0.022	1.74811e-41	Fibroblast Cycling	PCK1
2.12517e-43	0.891247	0.707	0.255	4.55381e-39	Fibroblast Cycling	H2AFV
4.74156e-43	1.89698	0.669	0.241	1.01602e-38	Fibroblast Cycling	HIST1H4C
2.67285e-42	0.827207	0.549	0.154	5.72739e-38	Fibroblast Cycling	CKS1B
3.82697e-42	1.30418	0.857	0.462	8.20043e-38	Fibroblast Cycling	TUBB
1.45229e-38	0.914491	0.805	0.351	3.11198e-34	Fibroblast Cycling	HMGN1
3.23986e-35	0.990442	1	0.976	6.94237e-31	Fibroblast Cycling	PTMA
2.52808e-31	1.33206	0.203	0.03	5.41717e-27	Fibroblast Cycling	OLFM4
3.32547e-30	1.32709	0.617	0.243	7.12583e-26	Fibroblast Cycling	ARL6IP1
1.36387e-27	0.874231	0.556	0.218	2.92251e-23	Fibroblast Cycling	TUBA1C
2.70712e-27	1.19344	0.865	0.603	5.80082e-23	Fibroblast Cycling	NUCKS1
7.61374e-25	0.774666	0.85	0.506	1.63147e-20	Fibroblast Cycling	SET
2.04879e-24	1.08144	0.218	0.043	4.39014e-20	Fibroblast Cycling	ELF3
6.31241e-24	0.81769	0.286	0.069	1.35262e-19	Fibroblast Cycling	CD24
5.4826e-20	1.32908	0.331	0.103	1.17481e-15	Fibroblast Cycling	C15orf48
1.32426e-19	0.797906	0.985	0.9	2.83762e-15	Fibroblast Cycling	HSP90AA1
7.21108e-17	0.852791	0.586	0.334	1.54519e-12	Fibroblast Cycling	DUT
2.01883e-16	0.78665	0.962	0.786	4.32595e-12	Fibroblast Cycling	CALM2
7.20876e-16	0.950411	0.226	0.062	1.54469e-11	Fibroblast Cycling	TSPAN8
6.99754e-15	0.760109	0.677	0.403	1.49943e-10	Fibroblast Cycling	HSPD1
1.33666e-11	0.957687	0.353	0.161	2.86419e-07	Fibroblast Cycling	FABP1
3.26468e-11	1.77103	0.331	0.153	6.99556e-07	Fibroblast Cycling	PIGR
9.3892e-09	0.865431	0.617	0.478	0.000201192	Fibroblast Cycling	PTN
1.55854e-05	0.837417	0.406	0.289	0.333964	Fibroblast Cycling	PHGR1
0.000631233	1.22309	0.827	0.81	1	Fibroblast Cycling	LGALS1

## Sheet: Top50_DEG_Glia_CellTypes
Supplementary Table 4. The differential expression genes of all glial types
p_val	avg_log2FC	pct.1	pct.2	p_val_adj	cluster	gene
9.55036e-21	1.01397	0.614	0.347	1.34345e-16	Other Glia	CD74
1.15319e-16	0.961231	0.469	0.235	1.6222e-12	Other Glia	HLA-DRA
1.09516e-15	0.622951	0.913	0.722	1.54057e-11	Other Glia	HLA-B
3.61841e-12	0.588446	0.899	0.837	5.09002e-08	Other Glia	DST
3.12766e-11	0.651304	0.989	0.996	4.39968e-07	Other Glia	B2M
1.81171e-10	0.456574	0.866	0.701	2.54853e-06	Other Glia	FGL2
9.66675e-10	0.531628	0.347	0.182	1.35982e-05	Other Glia	HLA-DRB1
1.81642e-09	0.460886	0.874	0.851	2.55515e-05	Other Glia	ANXA2
5.27013e-09	0.383711	0.195	0.077	7.41349e-05	Other Glia	HLA-DPA1
2.26078e-08	0.36712	0.217	0.097	0.000318024	Other Glia	SLITRK5
3.67878e-08	0.500384	0.653	0.552	0.000517494	Other Glia	DDX17
8.61312e-08	0.400421	0.769	0.652	0.00121161	Other Glia	COL28A1
1.91567e-07	0.341227	0.856	0.695	0.00269478	Other Glia	HLA-A
3.55072e-07	0.409711	0.711	0.614	0.0049948	Other Glia	MPZ
5.95976e-07	0.314135	0.942	0.877	0.0083836	Other Glia	NRXN1
9.46059e-07	0.389387	0.762	0.679	0.0133082	Other Glia	GPR155
3.73275e-06	0.350714	0.704	0.657	0.0525086	Other Glia	QKI
4.01591e-06	0.406052	0.477	0.349	0.0564918	Other Glia	FIGN
4.58583e-06	0.42254	0.617	0.545	0.0645088	Other Glia	TGFBR2
5.6392e-06	0.351913	0.354	0.231	0.0793266	Other Glia	RMRP
5.64347e-06	0.443528	0.477	0.37	0.0793868	Other Glia	DOCK5
8.30238e-06	0.394357	0.596	0.466	0.11679	Other Glia	TCIM
1.34302e-05	0.286349	0.177	0.09	0.188922	Other Glia	HLA-DPB1
1.61359e-05	0.308698	0.773	0.693	0.226984	Other Glia	ZEB2
2.39511e-05	0.394109	0.78	0.733	0.33692	Other Glia	WSB1
4.19391e-05	0.358822	0.74	0.719	0.589957	Other Glia	SPTBN1
4.52329e-05	0.302681	0.173	0.092	0.636291	Other Glia	POLR2J3.1
6.97507e-05	0.328825	0.473	0.365	0.981183	Other Glia	H2AFJ
7.6472e-05	0.344435	0.394	0.285	1	Other Glia	RELN
8.30085e-05	0.443551	0.523	0.449	1	Other Glia	AHR
0.000130521	0.381327	0.419	0.317	1	Other Glia	SYNE2
0.000187706	0.379813	0.682	0.666	1	Other Glia	S100A11
0.000209539	0.357112	0.599	0.555	1	Other Glia	CD59
0.000236009	0.300635	0.751	0.659	1	Other Glia	HLA-C
0.000243803	0.472718	0.469	0.394	1	Other Glia	ITGB8
0.000250036	0.297485	0.697	0.642	1	Other Glia	FSTL1
0.000272763	0.382971	0.531	0.454	1	Other Glia	PIK3R1
0.000323733	0.29674	0.921	0.924	1	Other Glia	CALM2
0.000395162	0.280048	0.881	0.835	1	Other Glia	SCN7A
0.000493633	0.305631	0.704	0.632	1	Other Glia	ARHGAP15
0.000502542	0.292584	0.819	0.839	1	Other Glia	IFITM3
0.000525285	0.375771	0.249	0.169	1	Other Glia	IFIT3
0.000537521	0.353047	0.628	0.581	1	Other Glia	CHL1
0.00097284	0.320183	0.412	0.337	1	Other Glia	DMD
0.00155972	0.296567	0.437	0.358	1	Other Glia	ADIRF
0.00194934	0.380771	0.852	0.856	1	Other Glia	MT2A
0.00480406	0.286525	0.581	0.555	1	Other Glia	MAL
0.00812436	0.425464	0.477	0.459	1	Other Glia	PCDH9
0.00861785	0.358429	0.383	0.327	1	Other Glia	VGLL3
0.00927623	0.329631	0.433	0.392	1	Other Glia	STARD13
5.85022e-23	1.10119	0.178	0.019	8.22951e-19	Differentiating Glia	OLFM4
6.26778e-23	0.922008	0.161	0.015	8.81688e-19	Differentiating Glia	PCSK1N
2.86504e-20	0.762226	0.2	0.031	4.03025e-16	Differentiating Glia	CD24
1.53228e-19	1.11756	0.144	0.015	2.15546e-15	Differentiating Glia	REG1A
1.89941e-19	0.717556	0.178	0.025	2.6719e-15	Differentiating Glia	PTGDS
4.78913e-16	0.709752	0.144	0.02	6.73687e-12	Differentiating Glia	PCK1
7.93749e-15	0.60021	0.178	0.036	1.11657e-10	Differentiating Glia	ELF3
4.44869e-14	0.485288	0.167	0.033	6.25797e-10	Differentiating Glia	EPCAM
1.18393e-13	0.568243	0.211	0.053	1.66544e-09	Differentiating Glia	AGR2
1.84666e-13	0.539538	0.367	0.147	2.5977e-09	Differentiating Glia	CAV1
6.60099e-13	0.595132	0.211	0.057	9.28562e-09	Differentiating Glia	KRT18
7.71537e-13	1.81472	0.272	0.097	1.08532e-08	Differentiating Glia	APOE
1.73965e-12	0.531755	0.444	0.207	2.44716e-08	Differentiating Glia	IFI27
3.19406e-12	1.1279	0.256	0.088	4.49309e-08	Differentiating Glia	C15orf48
2.42368e-11	0.453698	0.344	0.147	3.40939e-07	Differentiating Glia	PALMD
4.34187e-10	0.501467	0.167	0.046	6.10772e-06	Differentiating Glia	MGST1
1.05698e-09	0.5983	0.267	0.108	1.48685e-05	Differentiating Glia	KRT8
1.82436e-09	0.43205	0.417	0.218	2.56632e-05	Differentiating Glia	CSRP2
1.18682e-08	0.655935	0.256	0.109	0.00016695	Differentiating Glia	TSPAN8
1.30504e-08	0.378711	0.439	0.24	0.00018358	Differentiating Glia	IFI6
1.36635e-08	2.15989	0.283	0.135	0.000192205	Differentiating Glia	PIGR
1.51194e-08	0.462426	0.639	0.456	0.000212685	Differentiating Glia	NDUFB2
2.1284e-08	0.482903	0.672	0.478	0.000299402	Differentiating Glia	DBI
2.51719e-08	0.348835	0.383	0.198	0.000354093	Differentiating Glia	LOXL3
3.58248e-08	1.01508	0.706	0.743	0.000503947	Differentiating Glia	FGL2
5.0226e-08	0.50564	0.6	0.417	0.000706529	Differentiating Glia	COX5B
2.86965e-07	0.512048	0.228	0.099	0.00403674	Differentiating Glia	LGALS4
3.80651e-07	0.382267	0.6	0.391	0.00535462	Differentiating Glia	UQCR11
3.87379e-07	0.383833	0.511	0.324	0.00544926	Differentiating Glia	ATP5IF1
7.55642e-07	0.559726	0.294	0.153	0.0106296	Differentiating Glia	FABP1
1.03427e-06	0.44433	0.806	0.706	0.0145491	Differentiating Glia	COX4I1
1.52005e-06	0.417776	0.467	0.295	0.0213825	Differentiating Glia	PRDX5
4.05655e-06	0.362544	0.306	0.165	0.0570634	Differentiating Glia	COX5A
4.53651e-06	0.360634	1	0.993	0.0638151	Differentiating Glia	S100A6
6.66059e-06	0.397512	0.194	0.088	0.0936946	Differentiating Glia	S100A1
8.16719e-06	0.358539	0.544	0.376	0.114888	Differentiating Glia	CDC42EP5
9.20061e-06	0.477493	0.483	0.329	0.129425	Differentiating Glia	UQCRQ
1.01205e-05	0.481106	0.256	0.133	0.142366	Differentiating Glia	TFF3
1.12807e-05	0.360075	0.567	0.408	0.158686	Differentiating Glia	SSR4
1.89137e-05	0.637896	0.467	0.344	0.266059	Differentiating Glia	PHGR1
2.54442e-05	0.349103	0.45	0.296	0.357924	Differentiating Glia	HCFC1R1
3.30605e-05	0.4312	0.572	0.436	0.465062	Differentiating Glia	SET
3.71118e-05	0.351184	0.956	0.964	0.522052	Differentiating Glia	S100A10
0.000235933	0.43423	0.494	0.356	1	Differentiating Glia	ADIRF
0.000280783	0.795487	0.511	0.421	1	Differentiating Glia	COL14A1
0.000281592	0.582562	0.183	0.098	1	Differentiating Glia	TTR
0.000544521	0.349366	0.556	0.431	1	Differentiating Glia	COL6A1
0.000989435	0.357448	0.739	0.661	1	Differentiating Glia	YBX1
0.00514407	0.374013	0.217	0.142	1	Differentiating Glia	HAND2-AS1
0.00794743	0.524098	0.678	0.58	1	Differentiating Glia	CLU
4.2755e-48	1.64557	0.84	0.631	6.01434e-44	Submucosal Glia	FOS
7.81558e-45	1.20563	0.514	0.162	1.09942e-40	Submucosal Glia	FOSB
1.21891e-41	1.41671	0.722	0.532	1.71464e-37	Submucosal Glia	JUNB
4.68878e-37	0.790275	0.339	0.064	6.5957e-33	Submucosal Glia	SOCS3
6.34593e-37	0.972271	0.381	0.095	8.92682e-33	Submucosal Glia	ATF3
4.49708e-36	1.0643	0.547	0.218	6.32604e-32	Submucosal Glia	EGR1
1.928e-34	0.999581	0.44	0.147	2.71212e-30	Submucosal Glia	GADD45B
5.54333e-32	0.731889	0.45	0.161	7.79781e-28	Submucosal Glia	PPP1R15A
6.59896e-32	0.909623	0.558	0.264	9.28276e-28	Submucosal Glia	CYR61
3.06809e-31	1.19213	0.552	0.281	4.31588e-27	Submucosal Glia	ZFP36
5.66254e-30	1.13619	0.8	0.672	7.96549e-26	Submucosal Glia	JUN
5.38818e-29	1.43986	0.613	0.361	7.57955e-25	Submucosal Glia	DNAJB1
1.06679e-28	0.908007	0.512	0.231	1.50066e-24	Submucosal Glia	CEBPD
5.94067e-26	0.566761	0.293	0.074	8.35674e-22	Submucosal Glia	KLF4
3.18251e-24	1.04654	0.632	0.378	4.47684e-20	Submucosal Glia	HSPA1B
1.26161e-23	0.781094	0.488	0.22	1.77471e-19	Submucosal Glia	ALDH1A1
2.1231e-22	0.71619	0.998	0.996	2.98656e-18	Submucosal Glia	FTH1
1.56567e-21	0.86269	0.417	0.2	2.20243e-17	Submucosal Glia	IER3
1.67784e-20	0.688651	0.52	0.305	2.36021e-16	Submucosal Glia	IER2
6.87294e-20	0.54001	0.288	0.095	9.66817e-16	Submucosal Glia	BTG2
2.17017e-19	1.11763	0.598	0.427	3.05277e-15	Submucosal Glia	DNAJA1
1.40648e-18	1.19408	0.747	0.67	1.9785e-14	Submucosal Glia	HSPA1A
1.46026e-18	0.490028	0.244	0.07	2.05414e-14	Submucosal Glia	RGS16
2.62009e-18	0.914313	0.411	0.2	3.68568e-14	Submucosal Glia	HSPH1
3.71748e-18	1.08544	0.884	0.873	5.22938e-14	Submucosal Glia	HSP90AB1
3.89169e-18	0.531256	0.215	0.054	5.47444e-14	Submucosal Glia	SOD3
6.69423e-18	1.7196	0.444	0.239	9.41677e-14	Submucosal Glia	CCL2
1.86385e-17	1.55508	0.244	0.077	2.62188e-13	Submucosal Glia	GPX3
4.99366e-16	0.508743	0.47	0.251	7.02458e-12	Submucosal Glia	RND3
1.44978e-15	0.610465	0.682	0.496	2.03941e-11	Submucosal Glia	HSPB1
3.36057e-15	1.1335	0.17	0.041	4.72731e-11	Submucosal Glia	DEPP1
6.89097e-15	0.639257	0.928	0.884	9.69353e-11	Submucosal Glia	CRYAB
2.33915e-13	0.766872	0.943	0.927	3.29049e-09	Submucosal Glia	HSP90AA1
6.6214e-13	0.604832	0.248	0.101	9.31433e-09	Submucosal Glia	ADAMTS1
6.18356e-12	0.557659	0.312	0.154	8.69842e-08	Submucosal Glia	GLUL
1.81849e-11	0.579806	0.815	0.785	2.55808e-07	Submucosal Glia	UBB
4.32794e-11	0.63145	0.419	0.282	6.08812e-07	Submucosal Glia	DUSP1
7.39583e-10	0.800898	0.45	0.309	1.04037e-05	Submucosal Glia	HSPD1
1.48755e-09	0.509261	0.667	0.542	2.09254e-05	Submucosal Glia	CLU
5.18139e-09	0.529334	0.653	0.528	7.28866e-05	Submucosal Glia	SAT1
6.09287e-09	0.523864	0.472	0.331	8.57084e-05	Submucosal Glia	NR4A1
9.62872e-09	1.18583	0.177	0.077	0.000135447	Submucosal Glia	MGP
2.3008e-08	0.843857	0.364	0.232	0.000323654	Submucosal Glia	IGFBP5
2.7448e-08	0.683212	0.282	0.164	0.00038611	Submucosal Glia	IGFBP6
5.06719e-08	0.855798	0.135	0.051	0.000712801	Submucosal Glia	HSPA6
5.34073e-07	1.06673	0.194	0.104	0.0075128	Submucosal Glia	DCN
2.14527e-06	0.817657	0.606	0.555	0.0301775	Submucosal Glia	HSPE1
8.99716e-06	0.560875	0.118	0.053	0.126563	Submucosal Glia	LUM
3.1166e-05	0.536795	0.257	0.169	0.438412	Submucosal Glia	MT1M
5.16732e-05	0.493805	0.272	0.181	0.726887	Submucosal Glia	MT1X
6.48104e-25	0.617654	0.982	0.865	9.11687e-21	Intraganglionic Glia	NRXN1
8.96933e-24	0.774383	0.894	0.726	1.26172e-19	Intraganglionic Glia	MATN2
9.18262e-22	0.618625	0.94	0.83	1.29172e-17	Intraganglionic Glia	COL1A2
6.98204e-19	0.663377	0.933	0.768	9.82163e-15	Intraganglionic Glia	COL3A1
3.55686e-18	0.639158	0.749	0.527	5.00344e-14	Intraganglionic Glia	XKR4
9.52925e-17	0.493402	0.519	0.263	1.34048e-12	Intraganglionic Glia	SLITRK6
3.30731e-16	0.520129	0.922	0.83	4.6524e-12	Intraganglionic Glia	DST
1.48094e-15	0.538259	0.834	0.675	2.08324e-11	Intraganglionic Glia	ZEB2
6.62118e-14	0.625919	0.64	0.455	9.31402e-10	Intraganglionic Glia	PTPRZ1
1.67335e-13	0.434745	0.887	0.796	2.3539e-09	Intraganglionic Glia	PRNP
7.92597e-13	0.464746	0.795	0.644	1.11495e-08	Intraganglionic Glia	COL28A1
1.24231e-12	0.52395	0.71	0.534	1.74756e-08	Intraganglionic Glia	COL5A2
2.86257e-12	0.433628	0.933	0.837	4.02678e-08	Intraganglionic Glia	CDH19
3.64206e-12	0.537981	0.823	0.661	5.12329e-08	Intraganglionic Glia	GPR155
3.64873e-12	0.415129	0.845	0.718	5.13267e-08	Intraganglionic Glia	ITGB1
5.55268e-12	0.545379	0.587	0.392	7.81095e-08	Intraganglionic Glia	NTM
6.31321e-12	0.426877	0.919	0.834	8.88079e-08	Intraganglionic Glia	MARCKS
6.91661e-12	0.574028	0.929	0.821	9.7296e-08	Intraganglionic Glia	SCN7A
8.09045e-12	0.49364	0.728	0.563	1.13808e-07	Intraganglionic Glia	PMEPA1
6.05146e-11	0.486114	0.583	0.406	8.51259e-07	Intraganglionic Glia	ALCAM
6.90798e-11	0.434396	0.876	0.734	9.71745e-07	Intraganglionic Glia	S100A4
3.40395e-10	0.372773	0.389	0.215	4.78834e-06	Intraganglionic Glia	PPP1R12B
3.7823e-10	0.452051	0.601	0.429	5.32056e-06	Intraganglionic Glia	ITGA1
4.68604e-10	0.484932	0.59	0.426	6.59185e-06	Intraganglionic Glia	LAMA4
8.42604e-10	0.442088	0.565	0.384	1.18529e-05	Intraganglionic Glia	ANK2
1.58521e-08	0.377513	0.403	0.243	0.000222992	Intraganglionic Glia	TNC
2.60444e-08	0.355352	0.724	0.574	0.000366367	Intraganglionic Glia	COL4A2
4.21413e-08	0.40314	0.527	0.377	0.000592802	Intraganglionic Glia	KCNMB4
8.48433e-08	0.396285	0.459	0.314	0.00119349	Intraganglionic Glia	TSPAN11
9.73681e-08	0.489273	0.396	0.254	0.00136968	Intraganglionic Glia	ITIH5
1.07314e-07	0.344323	0.431	0.274	0.00150958	Intraganglionic Glia	RELN
1.09154e-07	0.398861	0.481	0.333	0.00153546	Intraganglionic Glia	MEF2C
2.41091e-07	0.347462	0.459	0.314	0.00339142	Intraganglionic Glia	RALGPS2
2.96257e-07	0.370546	0.749	0.618	0.00416744	Intraganglionic Glia	ARHGAP15
5.12803e-07	0.342949	0.777	0.662	0.0072136	Intraganglionic Glia	COL4A1
5.34415e-07	0.34063	0.541	0.397	0.00751762	Intraganglionic Glia	GNG2
5.39055e-07	0.335489	0.449	0.31	0.00758288	Intraganglionic Glia	SPPL2A
5.55191e-07	0.386294	0.601	0.475	0.00780987	Intraganglionic Glia	CADM1
6.1937e-07	0.380189	0.375	0.224	0.00871267	Intraganglionic Glia	RMRP
6.49005e-07	0.423898	0.47	0.335	0.00912956	Intraganglionic Glia	NLGN4X
7.44159e-07	0.389107	0.608	0.505	0.0104681	Intraganglionic Glia	COL18A1
1.09697e-06	0.374391	0.587	0.456	0.0154311	Intraganglionic Glia	COL15A1
1.7704e-06	0.35419	0.322	0.197	0.0249042	Intraganglionic Glia	LOXL3
4.71461e-06	0.335289	0.498	0.364	0.0663204	Intraganglionic Glia	DOCK5
7.02237e-06	0.362238	0.438	0.314	0.0987837	Intraganglionic Glia	PLEKHA5
7.96806e-06	0.343225	0.3	0.187	0.112087	Intraganglionic Glia	SPRY1
2.27491e-05	0.339421	0.714	0.636	0.320012	Intraganglionic Glia	FSTL1
3.92777e-05	0.336947	0.714	0.626	0.552519	Intraganglionic Glia	ANK3
0.00448318	0.343115	0.428	0.351	1	Intraganglionic Glia	CTNNB1
0.00861049	0.348079	0.495	0.434	1	Intraganglionic Glia	HNRNPH1
